# Supplementary material for: A revision of the new world species of Polytrichophora Cresson and Facitrichophora, new genus (Diptera, Ephydridae)
Source: Zookeys. 2012 Oct 24;(231):1–116. doi: 10.3897/zookeys.231.3687 (PMC3494023; doi:10.3897/zookeys.231.3687)
Supplement: XML Treatment for Discocerinini [file zookeys.231.3687-treatment1.xml]

<!DOCTYPE tp:taxon-treatment
  PUBLIC "-//TaxonX//DTD Taxonomic Treatment Publishing DTD v0 20100105//EN" "tax-treatment-NSO.dtd">
<tp:taxon-treatment xmlns:tp="http://www.plazi.org/taxpub"><tp:treatment-meta><mixed-citation publication-type="journal"><person-group><name><surname>Mathis</surname><given-names>Wayne N.</given-names></name><name><surname>Zatwarnicki</surname><given-names>Tadeusz</given-names></name></person-group><article-title>A revision of the new world species of 
                    <italic>Polytrichophora</italic> Cresson and 
                    <italic>Facitrichophora</italic>, new genus (Diptera, Ephydridae)
                </article-title><source>Zookeys</source><day>24</day><month>10</month><year>2012</year><volume>2012</volume><issue>231</issue><fpage>1</fpage><lpage>116</lpage><pub-id pub-id-type="doi">10.3897/zookeys.231.3687</pub-id></mixed-citation></tp:treatment-meta><tp:nomenclature><label>Tribe</label><tp:taxon-name>
                        <tp:taxon-name-part taxon-name-part-type="tribe">Discocerinini</tp:taxon-name-part>
								</tp:taxon-name><tp:taxon-authority>Cresson</tp:taxon-authority><tp:nomenclature-citation-list><tp:nomenclature-citation><tp:taxon-name>Discocerinini</tp:taxon-name><comment> (as <tp:taxon-name>Discocerini</tp:taxon-name>) <xref ref-type="bibr" rid="B5">Cresson 1925</xref>: 228. Type genus: <italic><tp:taxon-name>Discocerina</tp:taxon-name></italic> Macquart 1835. <xref ref-type="bibr" rid="B22">Mathis and Zuyin 1989</xref>: 435 [description, key to Asian genera]. <xref ref-type="bibr" rid="B32">Zatwarnicki and Mathis 2001</xref>: 1–51 [revision of genera, phylogeny].</comment></tp:nomenclature-citation></tp:nomenclature-citation-list></tp:nomenclature><tp:treatment-sec sec-type="Diagnosis"><title>Diagnosis.</title><p>A tribe of the subfamily <tp:taxon-name>Gymnymyzinae</tp:taxon-name> that is distinguished by the following combination of characters: Small to medium-sized shore flies, body length 1.25–3.50 mm; usually invested with considerable microtomentum, especially frons and mesonotum.</p><p><italic>Head</italic>: Frontal vitta (or ocellar triangle) mostly bare of setulae, not conspicuously setulose; pseudopostocellar setae well developed, length greater than distance between<!--PageBreak--> either posterior ocellus and anterior ocellus, generally with proclinate orientation and slightly divergent; ocellar seta inserted anterior to lateral alignment of anterior ocellus, sometimes only slightly so; reclinate fronto-orbital seta inserted in front of proclinate fronto-orbital (if 2 proclinate fronto-orbital setae present, reclinate seta inserted in front of the larger proclinate seta); proclinate fronto-orbital seta subequal to length of reclinate seta. Pedicel bearing a large seta anterodorsally; arista with 5–7 dorsally branching rays evenly along aristal length. Compound eye bearing numerous, interfacetal microsetulae. Face generally smooth, not conspicuously pitted or rugose, in lateral view shallowly carinate between antennal bases and/or very shallowly conically produced, convex. Gena generally short (secondarily high in some species), bearing setulae (including midportion) and 1 large seta, its posterior (postgenal) margin rounded, not sharp. Oral opening and clypeus narrow; mouthparts generally dark colored; clypeus generally microtomentose, similar to microtomentum of face.</p><p><italic>Thorax</italic>: Mesonotum generally microtomentose, usually densely so; supra-alar seta usually evident although sometimes reduced; acrostichal setulae arranged in about 8 irregular rows; prescutellar acrostichal setae approximate and inserted behind level of posteromost dorsocentral setae; scutellum usually moderately densely setulose, bearing more than 20 setulae, these evenly scattered; both anterior and posterior notopleural setae inserted at about the same level from notopleural/anepisternal suture; anepisternum with 2 equal setae along posterior margin. Wing with vein R<sub>2+3</sub> long, extended nearly to level of apex of vein R<sub>4+5</sub>. Foreleg normally developed, not raptorial with greatly enlarged femur.</p><p><italic>Abdomen</italic>: Five tergites visible, usually not covered with microtomentum. Male terminalia: Structures symmetrical; cerci paired, hemispherical, setose, bearing sides of rectum, sometimes fused with posteroventral margin of epandrium; epandrium U-shaped, encircling cerci, anterior margin rounded, in lateral view with setae mainly on dorsum and along anteroventral margin; presurstylus lacking or fused indistinguishably with epandrium; posterolateral arms of epandrium attached with ventral apex of gonites, middle of posterior margin a base for phallapodeme; phallapodeme situated under aedeagus, associated with hypandrium and with ventral part of base of aedeagus, ventral margin with lobate appendix providing attachment for genital muscles that move aedeagus, sometimes fused with base of aedeagus; gonites paired, connecting sides of base of aedeagus and laterodorsal margin of epandrium, bearing 1 or some setulae; subepandrial plate reduced; aedeagus tubular, tapered anteriorly; ejaculatory apodeme usually lacking, if present as a spatula against background of ductus ejaculatorius.</p><p><bold>Discussion.</bold> Starting with <xref ref-type="bibr" rid="B5">Cresson (1925)</xref>, who first described <tp:taxon-name>Discocerinini</tp:taxon-name>, and including all students of the family until <xref ref-type="bibr" rid="B22">Mathis and Zuyin (1989)</xref>, the diagnoses, descriptions, and catalogs of this tribe included some taxa that are not closely related phylogenetically, rendering the tribe polyphyletic. <xref ref-type="bibr" rid="B22">Mathis and Zuyin (1989)</xref> recharacterized <tp:taxon-name>Discocerinini</tp:taxon-name> using synapomorphies and resulting in a monophyletic tribe under which <xref ref-type="bibr" rid="B21">Mathis and Zatwarnicki (1995)</xref> included eight genera and 143 species in their world catalog. <xref ref-type="bibr" rid="B32">Zatwarnicki and Mathis (2001)</xref> added two additional genera, <!--PageBreak--><italic><tp:taxon-name>Galaterina</tp:taxon-name></italic> and <italic><tp:taxon-name>Orasiopa</tp:taxon-name></italic>, and altered the status of some subgenera in their phylogenetic study of the tribe.</p></tp:treatment-sec><tp:treatment-sec sec-type="Phylogenetic relationships"><title>Phylogenetic relationships.</title><p>On a worldwide basis, <xref ref-type="bibr" rid="B32">Zatwarnicki and Mathis (2001)</xref> proposed a phylogenetic hypothesis for higher-level lineages within the tribe <tp:taxon-name>Discocerinini</tp:taxon-name> and the discussion to follow is written within the context of the hypothesis and supportive evidence they then proposed. <tp:taxon-name>Discocerinini</tp:taxon-name>, according to their proposed phylogeny, is divided into three sublineages: the <italic><tp:taxon-name>Gymnoclasiopa</tp:taxon-name></italic>, <italic><tp:taxon-name>Diclasiopa</tp:taxon-name></italic>, and <italic><tp:taxon-name>Discocerina</tp:taxon-name></italic> groups. Other genera in addition to <italic><tp:taxon-name>Facitrichophora</tp:taxon-name></italic> and <italic><tp:taxon-name>Polytrichophora</tp:taxon-name></italic> that are included in the <italic><tp:taxon-name>Discocerina</tp:taxon-name></italic> group are: <italic><tp:taxon-name>Discocerina</tp:taxon-name></italic> Macquart, <italic><tp:taxon-name>Galaterina</tp:taxon-name></italic> Zatwarnicki and Mathis, <italic><tp:taxon-name>Hydrochasma</tp:taxon-name></italic> Hendel, <italic><tp:taxon-name>Lamproclasiopa</tp:taxon-name></italic> Hendel, and <italic><tp:taxon-name>Orasiopa</tp:taxon-name></italic> Zatwarnicki and Mathis. <italic><tp:taxon-name>Facitrichophora</tp:taxon-name></italic> and <italic><tp:taxon-name>Polytrichophora</tp:taxon-name></italic> along with other genera of the <italic><tp:taxon-name>Discocerina</tp:taxon-name></italic> group form a monophyletic lineage within the <tp:taxon-name>Discocerinini</tp:taxon-name> that is corroborated thus far by two synapomorphies that we have identified. The first is the setulose notopleuron. In other genera of the subfamily <tp:taxon-name>Gymnomyzinae</tp:taxon-name>, including many in the tribe <tp:taxon-name>Discocerinini</tp:taxon-name>, the notopleuron is bare except for a larger anterior and a posterior setae that are inserted near the ventral margin of the notopleuron. In taxa of the <italic><tp:taxon-name>Discocerina</tp:taxon-name></italic> group, however, the notopleuron bears a few additional setulae that are usually inserted slightly dorsad and toward the anterior portion of the notopleuron, usually around the anterior notopleural seta. The second synapomorphy confirming the monophyly of the <italic><tp:taxon-name>Discocerina</tp:taxon-name></italic> group is the shape of the gonite, which is narrowly elongate, bar-like, and often essentially parallel sided. In other genera of <tp:taxon-name>Discocerinini</tp:taxon-name> outside of the <italic><tp:taxon-name>Discocerina</tp:taxon-name></italic> group, the gonite is elongate, variously swollen medially, and tapered toward both apices. Within the <italic><tp:taxon-name>Discocerina</tp:taxon-name></italic> group, an elongated male terminalia (hypopygium) that is at least 2.5× longer than wide (the plesiomorphic condition is for the hypopygium to be of moderate length) occurs almost exclusively in three genera: <italic><tp:taxon-name>Galaterina</tp:taxon-name></italic>, <italic><tp:taxon-name>Hydrochasma</tp:taxon-name></italic>, and <italic><tp:taxon-name>Polytrichophora</tp:taxon-name></italic>. The genera <italic><tp:taxon-name>Hydrochasma</tp:taxon-name></italic> and <italic><tp:taxon-name>Polytrichophora</tp:taxon-name></italic> are characterized by a deeply incised posterior margin of the hypandrium (the plesiomorphic condition is a hypandrium with a moderately concave posterior margin). <italic><tp:taxon-name>Polytrichophora</tp:taxon-name></italic> and <italic><tp:taxon-name>Facitrichophora</tp:taxon-name></italic> are distinguished from other New World genera by the characters provided in the key and generic diagnoses that follow (characters being discussed are synapomorphies unless specified otherwise (<xref ref-type="bibr" rid="B32">Zatwarnicki and Mathis 2001</xref>)).</p></tp:treatment-sec><tp:treatment-sec sec-type="Key to new world genera of Discocerinini"><title>Key to new world genera of Discocerinini</title><table-wrap content-type="key" position="anchor" orientation="portrait"><table><tbody><tr><td rowspan="1" colspan="1">1</td><td rowspan="1" colspan="1">Notopleuron bare of setulae</td><td rowspan="1" colspan="1">2</td></tr><tr><td rowspan="1" colspan="1">–</td><td rowspan="1" colspan="1">Notopleuron setulose in addition to 2 large setae</td><td rowspan="1" colspan="1">6</td></tr><tr><td rowspan="1" colspan="1">2</td><td rowspan="1" colspan="1">Forefemur slightly enlarged, bearing distinct row of stout, short setae along apical half of posteroventral surface</td><td rowspan="1" colspan="1"><italic><tp:taxon-name>Pectinifer</tp:taxon-name></italic> Cresson</td></tr><tr><td rowspan="1" colspan="1">–</td><td rowspan="1" colspan="1">Forefemur normally developed, lacking row of short, stout setae along posteroventral surface</td><td rowspan="1" colspan="1">3</td></tr><tr><td rowspan="1" colspan="1">3</td><td rowspan="1" colspan="1">Postsutural supra-alar seta strong, distinct, longer than posterior notopleural seta. Face with dorsoclinate seta at lower lateral extremity</td><td rowspan="1" colspan="1"><italic><tp:taxon-name>Diclasiopa</tp:taxon-name></italic> Hendel</td><!--PageBreak--></tr><tr><td rowspan="1" colspan="1">–</td><td rowspan="1" colspan="1">Postsutural supra-alar seta very short or absent, if distinguishable distinctly shorter than posterior notopleural seta. Face without dorsoclinate seta at lower lateral extremity</td><td rowspan="1" colspan="1">4</td></tr><tr><td rowspan="1" colspan="1">4</td><td rowspan="1" colspan="1">Hindtibia with a preapical, ventral, spur-like seta; facial series comprising 2–3 large setae, dorsal seta inserted slightly medially from other setae and arising from distinct, shiny papilla, with a small, slightly dorsoclinate seta laterad of dorsal seta; generally microtomentose, cinereous species, appearing dull</td><td rowspan="1" colspan="1"><italic><tp:taxon-name>Hecamedoides</tp:taxon-name></italic> Hendel</td></tr><tr><td rowspan="1" colspan="1">–</td><td rowspan="1" colspan="1">Hindtibia lacking a preapical, ventral spur-like seta; facial series comprised of 2 large setae, dorsal seta not arising from a shiny papilla and lacking a smaller seta laterad of dorsal seta; mostly bare to sparsely microtomentose, shiny to subshiny species</td><td rowspan="1" colspan="1">5</td></tr><tr><td rowspan="1" colspan="1">5</td><td rowspan="1" colspan="1">Face rather flattened, antennal grooves not always sharply defined ventrally; facial series of setae inserted very close to parafacial, dorsalmost seta not appreciably more removed mesad than ventral seta</td><td rowspan="1" colspan="1"><italic><tp:taxon-name>Gymnoclasiopa</tp:taxon-name></italic> Hendel</td></tr><tr><td rowspan="1" colspan="1">–</td><td rowspan="1" colspan="1">Face rather prominent at level of dorsal facial setae, sometimes transversely carinate: antennal grooves generally sharply defined ventrally</td><td rowspan="1" colspan="1"><italic><tp:taxon-name>Ditrichophora</tp:taxon-name></italic> Cresson</td></tr><tr><td rowspan="1" colspan="1">6</td><td rowspan="1" colspan="1">Face with 2 or more conspicuous rows of setae/setulae on each side, paralleling facial suture setal row medial, row(s) of setulae between setal row and parafacial (<xref ref-type="fig" rid="F4">Figs 10</xref>–<xref ref-type="fig" rid="F5">11</xref>, <xref ref-type="fig" rid="F11">28</xref>–<xref ref-type="fig" rid="F12">29</xref>)</td><td rowspan="1" colspan="1">7</td></tr><tr><td rowspan="1" colspan="1">–</td><td rowspan="1" colspan="1">Face with a single row of setae laterally</td><td rowspan="1" colspan="1">8</td></tr><tr><td rowspan="1" colspan="1">7</td><td rowspan="1" colspan="1">Face with secondary series of dorsolaterally inclined setae laterad to primary series (<xref ref-type="fig" rid="F11">Figs 28</xref>–<xref ref-type="fig" rid="F12">29</xref>)</td><td rowspan="1" colspan="1"><italic><tp:taxon-name>Polytrichophora</tp:taxon-name></italic> Cresson</td></tr><tr><td rowspan="1" colspan="1">–</td><td rowspan="1" colspan="1">Face with setae and setulae of rows inclinate or ventroinclinate (<xref ref-type="fig" rid="F4">Figs 10</xref>–<xref ref-type="fig" rid="F5">11</xref>)</td><td rowspan="1" colspan="1"><italic><tp:taxon-name>Facitrichophora</tp:taxon-name></italic> gen. n.</td></tr><tr><td rowspan="1" colspan="1">8</td><td rowspan="1" colspan="1">Gena and lower part of parafacial broad; lateral margin of abdomen usually with gray to whitish microtomentose areas, these usually wedge shaped</td><td rowspan="1" colspan="1"><italic><tp:taxon-name>Hydrochasma</tp:taxon-name></italic> Hendel</td></tr><tr><td rowspan="1" colspan="1">–</td><td rowspan="1" colspan="1">Gena and parafacial rather narrow; abdomen lacking wedge-shaped, light-colored areas laterally</td><td rowspan="1" colspan="1">9</td></tr><tr><td rowspan="1" colspan="1">9</td><td rowspan="1" colspan="1">Parafacial wide and bearing setulae</td><td rowspan="1" colspan="1"><italic><tp:taxon-name>Discocerina</tp:taxon-name></italic> Macquart</td></tr><tr><td rowspan="1" colspan="1">–</td><td rowspan="1" colspan="1">Parafacial narrow and lacking setulae</td><td rowspan="1" colspan="1">10</td></tr><tr><td rowspan="1" colspan="1">10</td><td rowspan="1" colspan="1">Postsutural supra-alar and prescutellar acrostichal setae greatly reduced or lacking; facial series of setae 2, these well separated, distance between them subequal to length of basal flagellomere; parafacial very narrow at anteroventral margin of eye</td><td rowspan="1" colspan="1"><italic><tp:taxon-name>Lamproclasiopa</tp:taxon-name></italic> Hendel</td></tr><tr><td rowspan="1" colspan="1">–</td><td rowspan="1" colspan="1">Postsutural supra-alar and prescutellar acrostichal setae present; facial series of setae 3-4, distance between setae conspicuously less than length of basal flagellomere, if 2 facial setae present, see first character; parafacial evenly wide throughout length</td><td rowspan="1" colspan="1"><italic><tp:taxon-name>Orasiopa</tp:taxon-name></italic> Zatwarnicki and Mathis</td></tr></tbody></table></table-wrap></tp:treatment-sec><tp:treatment-sec><!--Section generated to contain objects referenced in tp:taxon-treatment.--><fig id="F4" position="float" orientation="portrait"><label>Figure 10.</label><caption><p>Distribution of <italic><tp:taxon-name>Facitrichophora carvalhorum</tp:taxon-name></italic> sp. n.</p></caption><graphic xmlns:xlink="http://www.w3.org/1999/xlink" xlink:href="ZooKeys-231-001-g004.jpg" position="float" orientation="portrait" xlink:type="simple"/></fig><fig id="F5" position="float" orientation="portrait"><label>Figures 11–13.</label><caption><p>Illustration of <italic><tp:taxon-name>Facitrichophora manza</tp:taxon-name></italic> sp. n. (male) (Trinidad and Tobago. Trinidad. St. Andrew: Lower Manzanilla (12 km S; <named-content xmlns:xlink="http://www.w3.org/1999/xlink" content-type="dwc:verbatimCoordinates" xlink:type="simple">10°24.5'N, 61°01.5'W</named-content>)) <bold>11</bold> head, anterior view <bold>12</bold> same, lateral view <bold>13</bold> thorax, dorsal view.</p></caption><graphic xmlns:xlink="http://www.w3.org/1999/xlink" xlink:href="ZooKeys-231-001-g005.jpg" position="float" orientation="portrait" xlink:type="simple"/></fig><fig id="F11" position="float" orientation="portrait"><label>Figure 28.</label><caption><p>Distribution of <italic><tp:taxon-name>Polytrichophora adarca</tp:taxon-name></italic> sp. n.</p></caption><graphic xmlns:xlink="http://www.w3.org/1999/xlink" xlink:href="ZooKeys-231-001-g011.jpg" position="float" orientation="portrait" xlink:type="simple"/></fig><fig id="F12" position="float" orientation="portrait"><label>Figures 29–31.</label><caption><p>Illustration of <italic><tp:taxon-name>Polytrichophora agens</tp:taxon-name></italic> Cresson (male) (Grand Cayman. Governor Gore Bird Sanctuary (<named-content xmlns:xlink="http://www.w3.org/1999/xlink" content-type="dwc:verbatimCoordinates" xlink:type="simple">19°16.7'N, 81°18.5'W</named-content>)) <bold>29</bold> head, anterior view <bold>30</bold> same, lateral view <bold>31</bold> thorax, dorsal view.</p></caption><graphic xmlns:xlink="http://www.w3.org/1999/xlink" xlink:href="ZooKeys-231-001-g012.jpg" position="float" orientation="portrait" xlink:type="simple"/></fig></tp:treatment-sec><ref-list><ref id="B5"><mixed-citation xmlns:xlink="http://www.w3.org/1999/xlink" xlink:type="simple"><person-group><name name-style="western"><surname>Cresson</surname><given-names>ET Jr</given-names></name></person-group> (<year>1925</year>)<article-title> Studies in the dipterous family Ephydridae, excluding the North and South American faunas.</article-title><source>Transactions of the American Entomological Society </source><volume>51</volume>: <fpage>227</fpage>-<lpage>258</lpage>.</mixed-citation></ref><ref id="B22"><mixed-citation xmlns:xlink="http://www.w3.org/1999/xlink" xlink:type="simple"><person-group><name name-style="western"><surname>Mathis</surname><given-names>WN</given-names></name><name name-style="western"><surname>Zuyin</surname><given-names>J</given-names></name></person-group> (<year>1989</year>)<article-title> A review of the shore-fly genus <italic>Polytrichophora</italic> Cresson from Asia (Diptera: Ephydridae).</article-title><source>Proceedings of the Biological Society of Washington </source><volume>102</volume> (<issue>2</issue>): <fpage>434</fpage>-<lpage>446</lpage>.</mixed-citation></ref><ref id="B32"><mixed-citation xmlns:xlink="http://www.w3.org/1999/xlink" xlink:type="simple"><person-group><name name-style="western"><surname>Zatwarnicki</surname><given-names>T</given-names></name><name name-style="western"><surname>Mathis</surname><given-names>WN</given-names></name></person-group> (<year>2001</year>)<article-title> A generic classification of the tribe Discocerinini (Diptera: Ephydridae).</article-title><source>Annales Zoologici </source><volume>51</volume> (<issue>1</issue>): <fpage>5</fpage>-<lpage>51</lpage>.</mixed-citation></ref><ref id="B21"><mixed-citation xmlns:xlink="http://www.w3.org/1999/xlink" xlink:type="simple"><person-group><name name-style="western"><surname>Mathis</surname><given-names>WN</given-names></name><name name-style="western"><surname>Zatwarnicki</surname><given-names>T</given-names></name></person-group> (<year>1995</year>)<article-title> A world catalog of the shore flies (Diptera: Ephydridae).</article-title><source>Memoirs on Entomology, International</source><volume>4</volume>, vi+<lpage>423</lpage> pp.</mixed-citation></ref></ref-list></tp:taxon-treatment>
