# Supplementary material for: A revision of the new world species of Polytrichophora Cresson and Facitrichophora, new genus (Diptera, Ephydridae)
Source: Zookeys. 2012 Oct 24;(231):1–116. doi: 10.3897/zookeys.231.3687 (PMC3494023; doi:10.3897/zookeys.231.3687)
Supplement: XML Treatment for Facitrichophora atrella [file zookeys.231.3687-treatment3.xml]

<!DOCTYPE tp:taxon-treatment
  PUBLIC "-//TaxonX//DTD Taxonomic Treatment Publishing DTD v0 20100105//EN" "tax-treatment-NSO.dtd">
<tp:taxon-treatment xmlns:tp="http://www.plazi.org/taxpub"><tp:treatment-meta><mixed-citation publication-type="journal"><person-group><name><surname>Mathis</surname><given-names>Wayne N.</given-names></name><name><surname>Zatwarnicki</surname><given-names>Tadeusz</given-names></name></person-group><article-title>A revision of the new world species of 
                    <italic>Polytrichophora</italic> Cresson and 
                    <italic>Facitrichophora</italic>, new genus (Diptera, Ephydridae)
                </article-title><source>Zookeys</source><day>24</day><month>10</month><year>2012</year><volume>2012</volume><issue>231</issue><fpage>1</fpage><lpage>116</lpage><pub-id pub-id-type="doi">10.3897/zookeys.231.3687</pub-id></mixed-citation></tp:treatment-meta><tp:nomenclature><tp:taxon-name>
                        <tp:taxon-name-part taxon-name-part-type="genus">Facitrichophora</tp:taxon-name-part>
                        <tp:taxon-name-part taxon-name-part-type="species">atrella</tp:taxon-name-part>
                    <object-id xmlns:xlink="http://www.w3.org/1999/xlink" xlink:type="simple">urn:lsid:zoobank.org:act:95992E47-E1BD-4EC1-8156-1AEAEB992AD2</object-id>
                    <object-id xmlns:xlink="http://www.w3.org/1999/xlink" xlink:type="simple">http://species-id.net/wiki/Facitrichophora_atrella</object-id>
                    </tp:taxon-name><tp:taxon-status xmlns:xlink="http://www.w3.org/1999/xlink" xlink:type="simple">sp. n.</tp:taxon-status><xref ref-type="fig" rid="F1">Figs 1</xref><xref ref-type="fig" rid="F2">5</xref></tp:nomenclature><tp:treatment-sec sec-type="Diagnosis"><title>Diagnosis.</title><p>This species is distinguished from congeners by the following combination of characters: Generally black with tannish gray to silvery face and yellowish tarsomeres. Moderately small shore flies, body length 2.15–2.70 mm.</p><p><italic>Head</italic>: Frons mostly black, generally very sparsely grayish microtomentose, becoming denser and tannish on and around ocellar triangle; fronto-orbits with silvery gray microtomentum. Antennal scape and pedicel black; basal flagellomere black or becoming tannish to brownish apically; arista bearing 5 dorsal rays. Face wide, microtomentum dull to subshiny, tannish gray to silvery. Parafacial concolorous with fronto-orbit. Gena moderately high, height equal to length of scape; gena-to-eye height ratio 0.20–0.28.</p><p><italic>Thorax</italic>: Mesonotum subshiny to shiny, black, with sparse, whitish to grayish microtomentum; a single pair of posterior dorsocentral setae; no evident prescutellar acrostichal setae; scutellum trapezoidal in dorsal view with posterior margin truncate, lateral margins very slightly bowed, bearing 2 primary scutellar setae along lateral margins but also with several larger setae between primary setae, especially posteriorly. Wing uniformly faintly infuscate; costal vein ratio 0.57–0.60; M vein ratio 0.60–0.62.</p><p><italic>Abdomen</italic>: Length of tergites 3 subequal to that of 2, tergite 4 slightly longer than 3, tergite 5 conspicuously longer than 4, triangular. Male terminalia (<xref ref-type="fig" rid="F1">Figs 1</xref>–<xref ref-type="fig" rid="F2">5</xref>): Epandrium narrowly connected dorsally above cerci (<xref ref-type="fig" rid="F1">Figs 1–2</xref>), in posterior view (<xref ref-type="fig" rid="F1">Fig. 1</xref>) pyriform or as an inverted pear, broadly oval on dorsal 3/4, bulged laterally at midheight, dorsal margin broadly rounded, ventral ¼ bilobed, as 2 straight, abutting, parallel-sided, moderately wide processes, width slightly less than that of cerci, each process bearing numerous small setulae, in lateral view (<xref ref-type="fig" rid="F1">Fig. 2</xref>) epandrium and cerci together generally semicircular, cerci prominent, setulose, epandrium robustly developed, posterior margin arched, anterior margin irregularly straight with a shallow, pointed projection at midheight and shallowly sinuous; aedeagus simple, in lateral view (<xref ref-type="fig" rid="F1">Fig. 4</xref>) elongate, narrow, tapered from base to apex, conspicuously curved, more so toward base, apex narrowly and bluntly rounded, in ventral view (<xref ref-type="fig" rid="F1">Fig. 3</xref>) elongate, mostly parallel sided, tapered basally and apically, apex acutely pointed; phallapodeme in lateral view (<xref ref-type="fig" rid="F1">Fig. 4</xref>) with distinct keel, keel angulate, both apices tapered, apex toward aedeagal base longer, parallel sided, digitiform, end toward hypandrium curved, tapered, in ventral view (<xref ref-type="fig" rid="F1">Fig. 3</xref>) bar-like with lateral margins concave, gradually expanded toward each end, hypandrial end more abruptly expanded; gonite in lateral view (<xref ref-type="fig" rid="F1">Fig. 4</xref>) rod-like, elongate, slender, shallowly sinuous, in ventral view (<xref ref-type="fig" rid="F1">Fig. 3</xref>) relatively wide toward hypandrium, opposite end narrowed, digitiform; hypandrium in lateral view (<xref ref-type="fig" rid="F1">Fig. 4</xref>) elongate, narrow, shallowly curved, narrowest at midlength, in ventral view (<xref ref-type="fig" rid="F1">Fig. 3</xref>) more or less V-shaped with base well developed, wide, anterior margin rounded, each lateral arm oriented posterolaterally, robustly developed, apices truncate.</p></tp:treatment-sec><tp:treatment-sec sec-type="Type material"><title>Type material.</title><p>The holotype male is labeled “COSTA RICA[,] Guanacaste Prov. Murciélago [<named-content xmlns:xlink="http://www.w3.org/1999/xlink" content-type="dwc:verbatimCoordinates" xlink:type="simple">10°56.9'N, 85°42.5'W</named-content>;][,] 1 April 1988/Swept from sandy mud flats around mangrove inlet/W. E. Steiner[,] J. M. Hill[,] J. M. Swearingen[,] J. M. Mitchell/USNM ENT 00285972 [plastic bar code label]/HOLOTYPE ♂ <italic><tp:taxon-name>Facitrichophora atrella</tp:taxon-name></italic> Mathis &amp; Zatwarnicki, USNM [red].” The holotype is double mounted (glued to a paper triangle), is in good condition (left wing partially torn), and is deposited in the USNM. Four paratypes (4♀; USNM) bear the same label data as the holotype. Other paratypes are as follows: COSTA RICA. <bold>Guanacaste:</bold> Nandayure, Puerto Thiel (<named-content xmlns:xlink="http://www.w3.org/1999/xlink" content-type="dwc:verbatimCoordinates" xlink:type="simple">10°01.6'N, 85°11.9'W</named-content>; 0–20 m), 17 Oct 2003, W. Porras (2♂, 3♀; INBIO, USNM)<!--PageBreak-->.</p></tp:treatment-sec><tp:treatment-sec sec-type="Other specimens examined"><title>Other specimens examined.</title><p>COSTA RICA. <bold>Puntarenas:</bold> R. V. S. Golfito, Golfito, Llano Bonito (<named-content xmlns:xlink="http://www.w3.org/1999/xlink" content-type="dwc:verbatimCoordinates" xlink:type="simple">8°38.4'N, 83°11'W</named-content>; mangal), 28 Apr 2004, W. Porras (2♀; INBIO).</p></tp:treatment-sec><tp:treatment-sec sec-type="Type locality"><title>Type locality.</title><p>Costa Rica. Guanacaste: Murciélago (<named-content xmlns:xlink="http://www.w3.org/1999/xlink" content-type="dwc:verbatimCoordinates" xlink:type="simple">10°56.9'N, 85°42.5'W</named-content>; sandy mud flats around mangrove inlet).</p></tp:treatment-sec><tp:treatment-sec sec-type="Distribution"><title>Distribution</title><p>(<xref ref-type="fig" rid="F2">Fig. 5</xref>). Neotropical: Costa Rica (Guanacaste, Puntarenas).</p></tp:treatment-sec><tp:treatment-sec sec-type="Etymology"><title>Etymology.</title><p>The species epithet, <italic>atrella</italic>, is of Latin derivation and refers to the blackish external appearance of this species.</p></tp:treatment-sec><tp:treatment-sec sec-type="Remarks"><title>Remarks.</title><p>Among congeners with a single posterior dorsocentral seta, this species is distinguished externally in having a mostly shiny black mesonotum that is very sparsely invested with grayish microtomentum. In addition, the scutellum has several lateral setae, especially posteriorly.</p><fig id="F1" position="float" orientation="portrait"><label>Figures 1–4.</label><caption><p>Illustration of <italic><tp:taxon-name>Facitrichophora atrella</tp:taxon-name></italic> sp. n. (male) (Costa Rica. Guanacaste: Nandaynre, Playa Blanca) <bold>1</bold> epandrium and cerci, posterior view <bold>2</bold> same, lateral view <bold>3</bold> internal structures of male terminalia (aedeagus [shaded], phallapodeme, gonite, hypandrium), ventral view <bold>4</bold> same, lateral view. Scale bar = 0.1 mm.</p></caption><graphic xmlns:xlink="http://www.w3.org/1999/xlink" xlink:href="ZooKeys-231-001-g001.jpg" position="float" orientation="portrait" xlink:type="simple"/></fig><fig id="F2" position="float" orientation="portrait"><label>Figure 5.</label><caption><p>Distribution of <italic><tp:taxon-name>Facitrichophora atrella</tp:taxon-name></italic> sp. n.</p></caption><graphic xmlns:xlink="http://www.w3.org/1999/xlink" xlink:href="ZooKeys-231-001-g002.jpg" position="float" orientation="portrait" xlink:type="simple"/></fig></tp:treatment-sec></tp:taxon-treatment>
