# Supplementary material for: A revision of the new world species of Polytrichophora Cresson and Facitrichophora, new genus (Diptera, Ephydridae)
Source: Zookeys. 2012 Oct 24;(231):1–116. doi: 10.3897/zookeys.231.3687 (PMC3494023; doi:10.3897/zookeys.231.3687)
Supplement: XML Treatment for Facitrichophora carvalhorum [file zookeys.231.3687-treatment4.xml]

<!DOCTYPE tp:taxon-treatment
  PUBLIC "-//TaxonX//DTD Taxonomic Treatment Publishing DTD v0 20100105//EN" "tax-treatment-NSO.dtd">
<tp:taxon-treatment xmlns:tp="http://www.plazi.org/taxpub"><tp:treatment-meta><mixed-citation publication-type="journal"><person-group><name><surname>Mathis</surname><given-names>Wayne N.</given-names></name><name><surname>Zatwarnicki</surname><given-names>Tadeusz</given-names></name></person-group><article-title>A revision of the new world species of 
                    <italic>Polytrichophora</italic> Cresson and 
                    <italic>Facitrichophora</italic>, new genus (Diptera, Ephydridae)
                </article-title><source>Zookeys</source><day>24</day><month>10</month><year>2012</year><volume>2012</volume><issue>231</issue><fpage>1</fpage><lpage>116</lpage><pub-id pub-id-type="doi">10.3897/zookeys.231.3687</pub-id></mixed-citation></tp:treatment-meta><tp:nomenclature><tp:taxon-name>
                        <tp:taxon-name-part taxon-name-part-type="genus">Facitrichophora</tp:taxon-name-part>
                        <tp:taxon-name-part taxon-name-part-type="species">carvalhorum</tp:taxon-name-part>
                    <object-id xmlns:xlink="http://www.w3.org/1999/xlink" xlink:type="simple">urn:lsid:zoobank.org:act:B47B4F3E-DF71-4922-8A90-FAE44F314160</object-id>
                    <object-id xmlns:xlink="http://www.w3.org/1999/xlink" xlink:type="simple">http://species-id.net/wiki/Facitrichophora_carvalhorum</object-id>
                    </tp:taxon-name><tp:taxon-status xmlns:xlink="http://www.w3.org/1999/xlink" xlink:type="simple">sp. n.</tp:taxon-status><xref ref-type="fig" rid="F3">Figs 6</xref><xref ref-type="fig" rid="F4">10</xref></tp:nomenclature><tp:treatment-sec sec-type="Diagnosis"><title>Diagnosis.</title><p>This species is distinguished from congeners by the following combination of characters: Small to moderately small shore flies, body length 1.80–2.80 mm.</p><p><italic>Head</italic>: Frons dull, moderately to heavily microtomentose, 3-toned, mesofrons mostly tan with some faint golden reflections, more grayish anteriorly and on ocellar tubercle; parafrons black with gray microtomentum, more grayish anteriorly; fronto-orbits silvery gray microtomentum. Antenna short, mostly yellow to yellowish orange, basal flagellomere very short, length subequal to height of pedicle, slightly darker, more brownish yellow; arista with 5 dorsal rays. Face at narrowest point greater than antennal length; face densely microtomentose, seriaceus, silvery white; parafacial and gena similar to face; parafacial with moderate ventral dilation; parafacial 2–3 times wider ventrally than dorsally; gena relatively short, less than 1/4 eye height; eye-to-cheek ratio 0.20–0.22.</p><p><italic>Thorax</italic>: Mesonotum mostly dull to subshiny, moderately densely microtomentose, gray to grayish brown anterolaterally, otherwise brown; no evident prescutellar acrostichal setae; 2 posterior dorsocentral setae, anterior seta slightly smaller; pleural area brownish gray, duller than mesonotum; scutellum triangular in dorsal view, posterior apex pointed; bearing 2 larger lateral setae and lacking larger setae between primary setae. Wing generally infumate, light to dark brown; anterior margin of wing lacking spine-like setae; costal vein ratio 0.53–0.64; M vein 0.50–0.69. Forefemur lacking row of 9–10 short, stout setae along apical half of anteroventral surface; forefemur with a row of 7–9, longer, evenly spaced posteroventral setae, each seta subequal to width of femur; foretibia yellow, mid- and hindtibiae darkened medially, apices yellow; tarsi yellow, apical 1–2 brown.</p><p><italic>Abdomen</italic>: Tergites dull to partially subshiny, mostly dark brown to grayish brown laterally; tergites 2–3 about equal, shorter than tergites 4–5; tergite 5 of male in dorsal view pointed to narrowly truncate, not bearing row of 6–10, distinctly larger setae along posterior margin with posterodorsal orientation; sternite 4 of male rectangular, sternite 5 V-shaped, neither 4 nor 5 with dense row of setulae along posterior margin. Male terminalia (<xref ref-type="fig" rid="F3">Figs 6–9</xref>): Epandrium connected dorsally above cerci (<xref ref-type="fig" rid="F3">Figs 6–7</xref>), in posterior view rectangularly oval, bulged laterally at midheight, more setulose toward dorsal and ventral ends, dorsal margin bluntly rounded, ventral margin incised, each side broadly and shallowly bifurcate, lateral lobe broadly rounded, in lateral view with ventral apex bifurcate and bearing dense patch of setulae; cerci moderately large, conspicuous; gonite in lateral view rod-like, shallowly sinuous (<xref ref-type="fig" rid="F3">Fig. 9</xref>), in ventral view (<xref ref-type="fig" rid="F3">Fig. 8</xref>) semihemispherical; aedeagus in lateral view simple, tubular, irregularly tapered to narrow, digitiform apex, in ventral view (<xref ref-type="fig" rid="F3">Fig. 8</xref>) elongate, narrow, gradually tapered to acute, ventral apex; phallapodeme with portion toward aedeagal base rod-like, narrow, elongate, parallel sided, opposite end bearing irregularly shaped, pointed keel, in ventral view (<xref ref-type="fig" rid="F3">Fig. 8</xref>) an elongate rod, expanded at each end, end toward aedeagal base incised; hypandrium in lateral view (<xref ref-type="fig" rid="F3">Fig. 9</xref>) elongate, narrow, shallowly curved, in ventral view (<xref ref-type="fig" rid="F3">Fig. 8</xref>) more or less V-shaped, base broad with rounded anterior margin, each posterior arm oriented posterolaterally, elongate, parallel-sided, pointed apically.</p></tp:treatment-sec><tp:treatment-sec sec-type="Type material"><title>Type material.</title><p>The holotype male is labeled “<bold>BRAZIL.</bold> São Paulo: Praia Puruba (<named-content xmlns:xlink="http://www.w3.org/1999/xlink" content-type="dwc:verbatimCoordinates" xlink:type="simple">23°21'S, 44°55.6'W</named-content>; beach), 29Mar2010[,] D. &amp; W. N. Mathis/USNM ENT 00285970 [plastic bar code label]/HOLOTYPE ♂ <italic><tp:taxon-name>Facitrichophora carvalhorum</tp:taxon-name></italic> Mathis &amp; Zatwarnicki, DZUP [red].” The holotype is double mounted (minuten pin in<!--PageBreak--><!--PageBreak--> a block of plastic), is in excellent condition, and is deposited in DZUP. Thirty-three paratypes (15♂, 18♀) bear the same locality label data as the holotype with dates from 29–30 Mar 2010.</p></tp:treatment-sec><tp:treatment-sec sec-type="Type locality"><title>Type locality.</title><p>Brazil. São Paulo: Praia Puruba (<named-content xmlns:xlink="http://www.w3.org/1999/xlink" content-type="dwc:verbatimCoordinates" xlink:type="simple">23°21'S, 44°55.6'W</named-content>; beach).</p></tp:treatment-sec><tp:treatment-sec sec-type="Other specimens examined"><title>Other specimens examined.</title><p>ARGENTINA. <bold>Buenas Aires:</bold> Rio Santiago, Palo Blanco Berisso (<named-content xmlns:xlink="http://www.w3.org/1999/xlink" content-type="dwc:verbatimCoordinates" xlink:type="simple">34°51.6'S, 57°52.9'W</named-content>), 23 Nov 1979, C. M. and O. S. Flint, Jr. (6♂, 1♀; USNM).</p><p>COSTA RICA. <bold>Puntarenas:</bold> R. V. S. Golfito, Golfito, Llano Bonito (<named-content xmlns:xlink="http://www.w3.org/1999/xlink" content-type="dwc:verbatimCoordinates" xlink:type="simple">8°38.4'N, 83°11'W</named-content>; mangal), 28 Apr 2004, W. Porras (2♀; INBIO).</p></tp:treatment-sec><tp:treatment-sec sec-type="Distribution"><title>Distribution</title><p>(<xref ref-type="fig" rid="F4">Fig. 10</xref>). Neotropical: Argentina (Buenas Aires), Brazil (São Paulo), Costa Rica (Puntarenas).</p></tp:treatment-sec><tp:treatment-sec sec-type="Etymology"><title>Etymology.</title><p>The species epithet, <italic>carvalhorum</italic>, is a plural genitive Latin patronym to honor and recognize the contribution of the A. Bernardo Carvalho family (Bernardo, Monica, Elisa) to this study of the shore flies of Brazil.</p></tp:treatment-sec><tp:treatment-sec sec-type="Remarks"><title>Remarks.</title><p>This species is distinguished externally from congeners most notably by having two posterior dorsocentral setae (in other species there is a single seta), and the anterior dorsocentral seta is slightly smaller than the posterior seta.</p><fig id="F3" position="float" orientation="portrait"><label>Figures 6–9.</label><caption><p>Illustration of <italic><tp:taxon-name>Facitrichophora carvalhorum</tp:taxon-name></italic> sp. n. (male) (Brazil. São Paulo: Praia Puruba) <bold>6</bold> epandrium and cerci, posterior view <bold>7</bold> same, lateral view <bold>8</bold> internal structures of male terminalia (aedeagus [shaded], phallapodeme, gonite, hypandrium), ventral view <bold>9</bold> same, lateral view. Scale bar = 0.1 mm.</p></caption><graphic xmlns:xlink="http://www.w3.org/1999/xlink" xlink:href="ZooKeys-231-001-g003.jpg" position="float" orientation="portrait" xlink:type="simple"/></fig><fig id="F4" position="float" orientation="portrait"><label>Figure 10.</label><caption><p>Distribution of <italic><tp:taxon-name>Facitrichophora carvalhorum</tp:taxon-name></italic> sp. n.</p></caption><graphic xmlns:xlink="http://www.w3.org/1999/xlink" xlink:href="ZooKeys-231-001-g004.jpg" position="float" orientation="portrait" xlink:type="simple"/></fig></tp:treatment-sec></tp:taxon-treatment>
