# Supplementary material for: A revision of the new world species of Polytrichophora Cresson and Facitrichophora, new genus (Diptera, Ephydridae)
Source: Zookeys. 2012 Oct 24;(231):1–116. doi: 10.3897/zookeys.231.3687 (PMC3494023; doi:10.3897/zookeys.231.3687)
Supplement: XML Treatment for Facitrichophora panama [file zookeys.231.3687-treatment6.xml]

<!DOCTYPE tp:taxon-treatment
  PUBLIC "-//TaxonX//DTD Taxonomic Treatment Publishing DTD v0 20100105//EN" "tax-treatment-NSO.dtd">
<tp:taxon-treatment xmlns:tp="http://www.plazi.org/taxpub"><tp:treatment-meta><mixed-citation publication-type="journal"><person-group><name><surname>Mathis</surname><given-names>Wayne N.</given-names></name><name><surname>Zatwarnicki</surname><given-names>Tadeusz</given-names></name></person-group><article-title>A revision of the new world species of 
                    <italic>Polytrichophora</italic> Cresson and 
                    <italic>Facitrichophora</italic>, new genus (Diptera, Ephydridae)
                </article-title><source>Zookeys</source><day>24</day><month>10</month><year>2012</year><volume>2012</volume><issue>231</issue><fpage>1</fpage><lpage>116</lpage><pub-id pub-id-type="doi">10.3897/zookeys.231.3687</pub-id></mixed-citation></tp:treatment-meta><tp:nomenclature><tp:taxon-name>
                        <tp:taxon-name-part taxon-name-part-type="genus">Facitrichophora</tp:taxon-name-part>
                        <tp:taxon-name-part taxon-name-part-type="species">panama</tp:taxon-name-part>
                    <object-id xmlns:xlink="http://www.w3.org/1999/xlink" xlink:type="simple">urn:lsid:zoobank.org:act:F5D7C973-9859-49CA-9F91-1693E5A6398A</object-id>
                    <object-id xmlns:xlink="http://www.w3.org/1999/xlink" xlink:type="simple">http://species-id.net/wiki/Facitrichophora_panama</object-id>
                    </tp:taxon-name><tp:taxon-status xmlns:xlink="http://www.w3.org/1999/xlink" xlink:type="simple">sp. n.</tp:taxon-status><xref ref-type="fig" rid="F8">Figs 19</xref><xref ref-type="fig" rid="F9">23</xref></tp:nomenclature><tp:treatment-sec sec-type="Diagnosis"><title>Diagnosis.</title><p>This species is distinguished from congeners by the following combination of characters: Small to medium-sized small shore flies, body length 1.84-3.20 mm.</p><p><italic>Head</italic>: Frons gray to brown, mesofrons gray, parafrons grayish brown. Antenna mostly grayish brown to yellow; basal flagellomere blackish on lateral surface and somewhat dorsally; arista bearing 5–6 dorsal rays. Face silvery to whitish gray, broadly and somewhat protruding, lacking bare strip adjacent to carina, bearing 2 rows of setulae, medial row with longer setulae, 5–6, lateral row of setulae shorter, immediately adjacent to parafacial; parafacial becoming distinctly wider posteroventrally, making gena high (about 0.25 eye height), bearing setulae; facial and parafacial microtomentum silvery white to golden yellowish white, sometimes not concolorous; gena relatively high, equal or greater than 1/4 eye height; eye-to-cheek ratio 0.25–0.44.</p><p><italic>Thorax</italic>: Mesonotum subshiny, especially medially, generally grayish peripherally to shiny copperish to blue, with sparse, whitish to grayish microtomentum; a single pair of posterior dorsocentral setae; prescutellar acrostichal setae small but evident, inserted close together; scutellum obtuse triangular, posterior margin shallowly rounded in do<!--PageBreak--><!--PageBreak-->rsal view, lateral margins essentially straight, bearing 2 primary scutellar along lateral margins but otherwise lacking larger setae between primary setae. Wing hyaline or uniformly faintly infuscate; costal vein ratio 0.54–0.75; M vein 0.58–0.68. Coxae, femora, and tibiae grayish to blackish gray; hindtibia yellowish at apices; tarsi yellowish.</p><p><italic>Abdomen</italic>: Tergite 5 of male narrowed apically. Male terminalia (<xref ref-type="fig" rid="F8">Figs 19–22</xref>): Epandrium connected dorsally above cerci (<xref ref-type="fig" rid="F8">Figs 19–20</xref>), in posterior view polygonal oval, slightly wider at midheight, dorsal margin broadly rounded, ventral margin deeply incised, each side broadly and deeply bifurcate, lateral lobe narrowly triangular, apex narrowly rounded, more setulose toward dorsal and ventral ends, in lateral view with ventral apex bifurcate and bearing dense patch of setulae; cerci moderately large, conspicuous; gonite in lateral view rod-like, shallowly sinuous (<xref ref-type="fig" rid="F8">Fig. 22</xref>), in ventral view (<xref ref-type="fig" rid="F8">Fig. 21</xref>) semihemispherical; aedeagus in lateral view simple, elongate, tubular, irregularly tapered to narrow, digitiform process, apex truncate, in ventral view (<xref ref-type="fig" rid="F8">Fig. 21</xref>) elongate, narrow, gradually tapered to ventral apex; phallapodeme with portion toward aedeagal base rod-like, very narrow and elongate, tapered with apical half parallel sided, hypandrial end bearing irregularly shaped, pointed keel, in ventral view (<xref ref-type="fig" rid="F8">Fig. 21</xref>) an elongate rod, expanded at each end, end toward aedeagal base shallowly incised; gonite in lateral view (<xref ref-type="fig" rid="F8">Fig. 22</xref>) elongate, very narrow, shallowly and angularly curved, in ventral view (<xref ref-type="fig" rid="F8">Fig. 21</xref>) broadly zigzagged, narrower toward aedeagal base, becoming generally broader toward hypandrium; hypandrium in lateral view (<xref ref-type="fig" rid="F8">Fig. 22</xref>) elongate, very narrow, shallowly curved, in ventral view (<xref ref-type="fig" rid="F8">Fig. 21</xref>) more or less deeply V-shaped, <!--PageBreak-->base broad with rounded anterior margin, each posterior arm oriented posterolaterally, elongate, parallel-sided, pointed apically.</p></tp:treatment-sec><tp:treatment-sec sec-type="Type material"><title>Type material.</title><p>The holotype male is labeled “PANAMA[.] DarienProv[incia][,] Garachine/Feb 1953[,] FSBlanton/USNM ENT 00285973 [plastic bar code label]/HOLOTYPE ♂ <italic><tp:taxon-name>Facitrichophora panama</tp:taxon-name></italic> Mathis &amp; Zatwarnicki, USNM [red].” The holotype is double mounted (glued to a paper triangle), is in moderate condition (arista missing; some head setae missing or misoriented), and is deposited in the USNM. One male paratype (dissected; USNM) bears the same label data as the holotype. Other paratypes are as follows: PANAMA. <bold>Canal Zone:</bold> San Lorenzo (<named-content xmlns:xlink="http://www.w3.org/1999/xlink" content-type="dwc:verbatimCoordinates" xlink:type="simple">9°07.9'N, 79°32.1'W</named-content>), 15 Aug 1952, F. S. Blanton (1♀; USNM). <bold>Darien:</bold> El Real (<named-content xmlns:xlink="http://www.w3.org/1999/xlink" content-type="dwc:verbatimCoordinates" xlink:type="simple">8°07.8'N, 77°43.6'W</named-content>), 8 Aug 1952, F. S. Blanton (1♀; USNM). <bold>Los Santos:</bold> Bayano (<named-content xmlns:xlink="http://www.w3.org/1999/xlink" content-type="dwc:verbatimCoordinates" xlink:type="simple">7°57'N, 80°20'W</named-content>), 8 Apr 1952, F. S. Blanton (1♀; USNM).</p></tp:treatment-sec><tp:treatment-sec sec-type="Type locality"><title>Type locality.</title><p>Panama. Darien: Garachine (<named-content xmlns:xlink="http://www.w3.org/1999/xlink" content-type="dwc:verbatimCoordinates" xlink:type="simple">8°04'N, 78°22'W</named-content>).</p></tp:treatment-sec><tp:treatment-sec sec-type="Distribution"><title>Distribution</title><p>(<xref ref-type="fig" rid="F9">Fig. 23</xref>). Neotropical: Panama (Canal Zone, Darien, Los Santos).</p></tp:treatment-sec><tp:treatment-sec sec-type="Etymology"><title>Etymology.</title><p>The species epithet, <italic>panama</italic>, refers to the country where this species was collected and is a noun in apposition.</p></tp:treatment-sec><tp:treatment-sec sec-type="Remarks"><title>Remarks.</title><p>Although similar to <italic><tp:taxon-name>Facitrichophora manza</tp:taxon-name></italic> (similarities include having a single dorsocentral seta, the mesonotum grayish brown to bronzish brown, and having two lateral scutellar setae), it is distinguished by having male tergites three and four subequal in size (tergite four not unusually longer as in <italic><tp:taxon-name>Facitrichophora manza</tp:taxon-name></italic>); male tergite three is not produced ventrolaterally; and male tergite five is rounded or angulate (not projected anteroventrally and acutely pointed as in <italic><tp:taxon-name>Facitrichophora manza</tp:taxon-name></italic>).</p><fig id="F8" position="float" orientation="portrait"><label>Figures 19–22.</label><caption><p>Illustration of <italic><tp:taxon-name>Facitrichophora panama</tp:taxon-name></italic> sp. n. (male) (Panama. Darien: Garachine) <bold>19</bold> epandrium and cerci, posterior view <bold>20</bold> same, lateral view <bold>21</bold> internal structures of male terminalia (aedeagus [shaded], phallapodeme, gonite, hypandrium), ventral view <bold>22</bold> same, lateral view. Scale bar = 0.1 mm.</p></caption><graphic xmlns:xlink="http://www.w3.org/1999/xlink" xlink:href="ZooKeys-231-001-g008.jpg" position="float" orientation="portrait" xlink:type="simple"/></fig><fig id="F9" position="float" orientation="portrait"><label>Figure 23.</label><caption><p>Distribution of <italic><tp:taxon-name>Facitrichophora panama</tp:taxon-name></italic> sp. n.</p></caption><graphic xmlns:xlink="http://www.w3.org/1999/xlink" xlink:href="ZooKeys-231-001-g009.jpg" position="float" orientation="portrait" xlink:type="simple"/></fig></tp:treatment-sec></tp:taxon-treatment>
