# Supplementary material for: A revision of the new world species of Polytrichophora Cresson and Facitrichophora, new genus (Diptera, Ephydridae)
Source: Zookeys. 2012 Oct 24;(231):1–116. doi: 10.3897/zookeys.231.3687 (PMC3494023; doi:10.3897/zookeys.231.3687)
Supplement: XML Treatment for Polytrichophora [file zookeys.231.3687-treatment7.xml]

<!DOCTYPE tp:taxon-treatment
  PUBLIC "-//TaxonX//DTD Taxonomic Treatment Publishing DTD v0 20100105//EN" "tax-treatment-NSO.dtd">
<tp:taxon-treatment xmlns:tp="http://www.plazi.org/taxpub"><tp:treatment-meta><mixed-citation publication-type="journal"><person-group><name><surname>Mathis</surname><given-names>Wayne N.</given-names></name><name><surname>Zatwarnicki</surname><given-names>Tadeusz</given-names></name></person-group><article-title>A revision of the new world species of 
                    <italic>Polytrichophora</italic> Cresson and 
                    <italic>Facitrichophora</italic>, new genus (Diptera, Ephydridae)
                </article-title><source>Zookeys</source><day>24</day><month>10</month><year>2012</year><volume>2012</volume><issue>231</issue><fpage>1</fpage><lpage>116</lpage><pub-id pub-id-type="doi">10.3897/zookeys.231.3687</pub-id></mixed-citation></tp:treatment-meta><tp:nomenclature><label>Genus</label><tp:taxon-name>
                        <tp:taxon-name-part taxon-name-part-type="genus">Polytrichophora</tp:taxon-name-part>
                    <object-id xmlns:xlink="http://www.w3.org/1999/xlink" xlink:type="simple">http://species-id.net/wiki/Polytrichophora</object-id>
								</tp:taxon-name><tp:taxon-authority>Cresson</tp:taxon-authority><tp:nomenclature-citation-list><tp:nomenclature-citation><tp:taxon-name>Polytrichophora</tp:taxon-name><comment><xref ref-type="bibr" rid="B4">Cresson 1924</xref>: 161. Type species: <italic><tp:taxon-name>Polytrichophora agens</tp:taxon-name></italic><xref ref-type="bibr" rid="B4">Cresson 1924</xref>: 161, original designation. <xref ref-type="bibr" rid="B7">Cresson 1942</xref>: 114 [review of Nearctic species]; <xref ref-type="bibr" rid="B8">1946</xref>: 143, 151 [review of Neotropical species, key]. <xref ref-type="bibr" rid="B29">Wirth 1965</xref>: 739-740 [Nearctic catalog]; <xref ref-type="bibr" rid="B31">1968</xref>: 8-9 [Neotropical catalog]. <xref ref-type="bibr" rid="B32">Zatwarnicki and Mathis 2001</xref>: 50 [generic diagnosis].</comment></tp:nomenclature-citation></tp:nomenclature-citation-list></tp:nomenclature><tp:treatment-sec sec-type="Diagnosis"><title>Diagnosis.</title><p>Small to moderately small shore flies, length 1.4–3.5 mm; generally densely microtomentose, dull species (<xref ref-type="fig" rid="F12">Figs 29–31</xref>). <italic>Head</italic> (<xref ref-type="fig" rid="F12">Figs 29–30</xref>): Frons lacking anterior, proclinate, fronto-orbital seta; face substantially prominent at level of dorsal facial seta; antennal grooves generally sharply defined ventrally; facial setae usually comprising 8 setae, these not arising from shiny papilla and generally decreasing in size from dorsum to venter, appearing as 2 series (<xref ref-type="fig" rid="F12">Figs 29–30</xref>) due to divergent orientation of setae in series; setae of primary series inclinate (setae 1, 2, 5, and 7), generally larger than setae of secondary series except for seta 2, which is much reduced and inserted laterad and sometimes slightly ventrad of seta 1, seta 1 largest of all facials, inclinate (cruciate with opposite seta), but not arising from shiny papilla; setae of secondary series oriented<!--PageBreak--> dorsolaterally to laterally (setae 3, 4, 6, and 8), usually smaller series than primary series; face lacking a distinctly dorsoclinate seta at ventral extremity; parafacial narrow to moderately wide, generally bearing setulae although sometimes fine and pale or lacking; gena variable but generally short to moderately high. Eye generally oval, conspicuously microsetulose, bearing numerous interfacetal setulae; maxillary palpus yellow. <italic>Thorax</italic> (<xref ref-type="fig" rid="F12">Fig. 31</xref>): Single presutural and postsutural supra-alar setae well developed; postsutural supra-alar seta reduced, about 1/2 length of postalar seta; acrostichal setae present; notopleuron bearing several setulae in addition to 2 larger setae; anterior notopleural seta inserted conspicuously closer to posterior notopleural seta than to postpronotal seta. Wings transparent; costa bearing 3–5 long, dorsal setae between humeral and subcostal breaks. Forefemur normally developed, lacking row of short, stout setae along posteroventral surface; hindtibia lacking a preapical, ventral, spur-like seta. <italic>Abdomen</italic>: Tergites variable, but mostly unicolorous, if bicolorous, bearing pale colored areas laterally, but these not distinctly wedge-shaped; 4th tergite of ♂ only slightly longer than 3rd. Male terminalia (<xref ref-type="fig" rid="F10">Figs 24–27</xref>): Epandrium complete or separate dorsally, in posterior view more or less elliptical, 2× longer than wide, in ventral half gradually tapered, or pyriform, broader basally and tapered irregularly to apex, on whole surface bearing distinct setae, in lateral view apical half slightly widen by extension of its ventral portion, apical section of ventral margin often with setae; cerci fused ventrolaterally to medial margin of epandrium, in posterior view generally slightly elongate or hemispherical; gonites rod-shaped without setae, rarely lobate; aedeagus strongly elongate, about 4–6× longer than wide, in dorsal view base generally narrowly triangular, apex rounded, in lateral view trunk of aedeagus with uniform thickness, apex pointed and generally bearing subapically a narrow, membranous flap that generally folds back under aedeagus with about 2/3 length of aedeagus to battered tape 2× as long as aedeagus; hypandrium in dorsal view H-shaped, with transverse cross-bar, anterior arms arcuate, approximate to each other, with narrow arms with uniform thickness or unequal lobate broadened, sometimes to different degree at apex interrupted or/and with reduced cross-bar, in lateral view hypandrium flat, slightly directed dorsally; phallapodeme separate from aedeagus, in posterior view elongate with extension at base and bifurcate anteriorly, in lateral view subtriangular or subrectangular, with dorsal margin slightly bent ventrally, ventral margin irregularly U-shaped, middle part of apodeme with ventral broad appendix, sometimes slightly directed anteriad; ejaculatory apodeme absent.</p></tp:treatment-sec><tp:treatment-sec sec-type="Distribution"><title>Distribution.</title><p>This is one of the few genera of <tp:taxon-name>Ephydridae</tp:taxon-name> that occurs worldwide and in temperate or tropical environments. The New World, with 23 species, currently has greater species diversity. Worldwide there are 35 species.</p></tp:treatment-sec><tp:treatment-sec sec-type="Natural history"><title>Natural history.</title><p>Specimens of <italic><tp:taxon-name>Polytrichophora</tp:taxon-name></italic> are usually associated with mud-shore and sand-shore habitats (<xref ref-type="bibr" rid="B10">Deonier 1965</xref>) or rarely with a marsh-reed habitat (<xref ref-type="bibr" rid="B24">Scheiring and Foote 1973</xref>). We usually found greatest diversity and abundance while collecting on mud and sandy shores that had a mat-like covering of algae. Some species, as will be noted with their individual treatment, are tolerant of mildly saline conditions and occur on mud and sandy shores where the water is brackish.</p></tp:treatment-sec><tp:treatment-sec sec-type="Discussion"><title>Discussion.</title><p><italic><tp:taxon-name>Polytrichophora</tp:taxon-name></italic>, along with <italic><tp:taxon-name>Discocerina</tp:taxon-name></italic>, <italic><tp:taxon-name>Facitrithophora</tp:taxon-name></italic>, and <italic><tp:taxon-name>Hydrochasma</tp:taxon-name></italic> Hendel (New World genera), form a monophyletic lineage within the <tp:taxon-name>Discocerinini</tp:taxon-name>, as noted previously under the tribal diagnosis. <italic><tp:taxon-name>Polytrichophora</tp:taxon-name></italic> may be distinguished from other genera of the <italic><tp:taxon-name>Discocerina</tp:taxon-name></italic> group by the following synapomorphies: (1) facial setae with a secondary series of dorsolaterally inclined setae laterad to inclinate primary series (<xref ref-type="fig" rid="F12">Figs 29–30</xref>); (2) parafacial setulose (<xref ref-type="fig" rid="F12">Figs 29–30</xref>); (3) gena short to moderately high (<xref ref-type="fig" rid="F12">Fig. 30</xref>); (4) eye densely pilose; (5) cerci usually fused ventrally or ventrolaterally with epandrium; (6) epandrium with dorsal portion above the cerci weakened, thin, or absent; (7) anterior margin of hypandrium deeply incised; (8) subapical ventral aedeagal appendix (the plesiomorphic condition is an aedeagus without appendices).</p></tp:treatment-sec><tp:treatment-sec sec-type="Key to species of Polytrichophora from the New World"><title>Key to species of <italic><tp:taxon-name>Polytrichophora</tp:taxon-name></italic> from the New World</title><table-wrap content-type="key" position="anchor" orientation="portrait"><table><tbody><tr><td rowspan="1" colspan="1">1</td><td rowspan="1" colspan="1">Parafacial color contrasted sharply with much darker midfacies; parafacial with little or no dilation ventrally; abdomen mostly shiny, brownish black to black</td><td rowspan="1" colspan="1">2</td></tr><tr><td rowspan="1" colspan="1">–</td><td rowspan="1" colspan="1">Parafacials not markedly differing from midfacies in color; parafacials with slight to considerable ventral dilation; abdomen dull to subshiny, gray to blackish brown</td><td rowspan="1" colspan="1">3</td></tr><tr><td rowspan="1" colspan="1">2</td><td rowspan="1" colspan="1">Mesonotum mostly dull, grayish brown to brown. Midfacies with vitta extended from oral margin to antennal bases, gray to yellowish gray, sharply contrasted with darker, lateral margins of midfacies</td><td rowspan="1" colspan="1"><italic><tp:taxon-name>Polytrichophora pulchra</tp:taxon-name></italic> (Cresson)</td></tr><tr><td rowspan="1" colspan="1">–</td><td rowspan="1" colspan="1">Mesonotum subshiny to shiny, bronzish black. Midfacies either lacking a distinctly colored vitta or if vitta present then not extended dorsally past midheight</td><td rowspan="1" colspan="1"><italic><tp:taxon-name>Polytrichophora desmata</tp:taxon-name></italic> (Williston)</td></tr><tr><td rowspan="1" colspan="1">3</td><td rowspan="1" colspan="1">Forefemur with comb-like row of 9–10, short, stout setae along apical half of anteroventral surface</td><td rowspan="1" colspan="1">4</td></tr><tr><td rowspan="1" colspan="1">–</td><td rowspan="1" colspan="1">Forefemur lacking row of setae as described above</td><td rowspan="1" colspan="1">6</td></tr><tr><td rowspan="1" colspan="1">4</td><td rowspan="1" colspan="1">Anterior margin of wing with 10–12 larger, spine-like setae interspersed with smaller setae; forefemur with row of 6–7 long setae along posteroventral surface greater in length than width of femur at same level</td><td rowspan="1" colspan="1"><italic><tp:taxon-name>Polytrichophora adarca</tp:taxon-name></italic> sp. n.</td></tr><tr><td rowspan="1" colspan="1">–</td><td rowspan="1" colspan="1">Anterior margin of wing lacking larger, spine-like setae; forefemur with posteroventral row of setae shorter</td><td rowspan="1" colspan="1">5</td></tr><tr><td rowspan="1" colspan="1">5</td><td rowspan="1" colspan="1">Epandrium in posterior view (<xref ref-type="fig" rid="F19">Fig. 48</xref>) with lateral margins nearly straight, not rounded; ventral epandrial processes in lateral view (<xref ref-type="fig" rid="F19">Fig. 49</xref>) slightly expanded (Nearctic)</td><td rowspan="1" colspan="1"><italic><tp:taxon-name>Polytrichophora conciliata</tp:taxon-name></italic> Cresson</td></tr><tr><td rowspan="1" colspan="1">–</td><td rowspan="1" colspan="1">Epandrium in posterior view (<xref ref-type="fig" rid="F23">Fig. 59</xref>) with lateral margins arched, rounded; ventral epandrial processes in lateral view (<xref ref-type="fig" rid="F23">Fig. 60</xref>) only slightly expanded (Brazil)</td><td rowspan="1" colspan="1"><italic><tp:taxon-name>Polytrichophora marinoniorum</tp:taxon-name></italic> sp. n.</td></tr><tr><td rowspan="1" colspan="1">6</td><td rowspan="1" colspan="1">Parafacials becoming 3–4 times wider ventrally; gena high, at least 1/4 eye height</td><td rowspan="1" colspan="1">7</td></tr><tr><td rowspan="1" colspan="1">–</td><td rowspan="1" colspan="1">Parafacials 2–3 times wider ventrally; gena less high, less than 1/4 eye height</td><td rowspan="1" colspan="1">8</td><!--PageBreak--></tr><tr><td rowspan="1" colspan="1">7</td><td rowspan="1" colspan="1">Abdomen mostly pale gray dorsally, becoming slightly tinged with bluish gray medially and pale tan basally; forefemur with row of setae along posteroventral surface less well developed, none equal to width of femur</td><td rowspan="1" colspan="1"><italic><tp:taxon-name>Polytrichophora arnaudorum</tp:taxon-name></italic> sp. n.</td></tr><tr><td rowspan="1" colspan="1">–</td><td rowspan="1" colspan="1">Abdomen mostly dark brown to black dorsally, subshiny; forefemur with row of 7–9, well-developed, evenly spaced setae along posteroventral surface each equal to width of femur</td><td rowspan="1" colspan="1"><italic><tp:taxon-name>Polytrichophora agens</tp:taxon-name></italic> Cresson</td></tr><tr><td rowspan="1" colspan="1">8</td><td rowspan="1" colspan="1">Tergite 5 of male with row of 6–10, distinctly larger setae along extreme posterior margin with posterodorsal orientation</td><td rowspan="1" colspan="1">9</td></tr><tr><td rowspan="1" colspan="1">–</td><td rowspan="1" colspan="1">Tergite 5 of male lacking row of setae as above</td><td rowspan="1" colspan="1">10</td></tr><tr><td rowspan="1" colspan="1">9</td><td rowspan="1" colspan="1">Small species, length 2.40 mm or less; abdominal tergites 1–4 bicolored, mostly blackish brown dorsally, gray lateroventrally, tergite 5 of male also gray on posterior 1/3; sternites 3–4 of male with dense patch of setulae along posterior margin</td><td rowspan="1" colspan="1"><italic><tp:taxon-name>Polytrichophora reginae</tp:taxon-name></italic> Mathis</td></tr><tr><td rowspan="1" colspan="1">–</td><td rowspan="1" colspan="1">Large species, length 2.80 mm or longer; abdomen, including tergite 5 of male, entirely black dorsally, mostly shiny, slightly grayish ventrally; sternites 4–5 of male setulose but not with dense patches</td><td rowspan="1" colspan="1"><italic><tp:taxon-name>Polytrichophora prolata</tp:taxon-name></italic> sp. n.</td></tr><tr><td rowspan="1" colspan="1">10</td><td rowspan="1" colspan="1">Row of stout setae along posteroventral surface of forefemur short, length less than width of foretibia; abdominal tergite 5 of male bluntly rounded to truncate</td><td rowspan="1" colspan="1">11</td></tr><tr><td rowspan="1" colspan="1">–</td><td rowspan="1" colspan="1">Row of stout setae along posteroventral surface of forefemur longer, subequal or longer than width of foretibia; abdominal tergite 5 of male pointed apically</td><td rowspan="1" colspan="1">16</td></tr><tr><td rowspan="1" colspan="1">11</td><td rowspan="1" colspan="1">Dorsum of abdominal tergite 5 of male entirely black, contrasted with paler-colored preceding tergites; foretibia mostly gray</td><td rowspan="1" colspan="1"><italic><tp:taxon-name>Polytrichophora salix</tp:taxon-name></italic> sp. n.</td></tr><tr><td rowspan="1" colspan="1">–</td><td rowspan="1" colspan="1">Dorsum of abdominal tergite 5 of male not darker than preceding tergites and usually with distinct, semicircular, grayish areas laterally; foretibia mostly yellowish</td><td rowspan="1" colspan="1">12</td></tr><tr><td rowspan="1" colspan="1">12</td><td rowspan="1" colspan="1">Legs, including most of coxae, yellow; epandrium rounded ventrally and with a subapical, anterior process (<xref ref-type="fig" rid="F21">Figs 53–55</xref>)</td><td rowspan="1" colspan="1"><italic><tp:taxon-name>Polytrichophora flavella</tp:taxon-name></italic> sp. n.</td></tr><tr><td rowspan="1" colspan="1">–</td><td rowspan="1" colspan="1">Femora and some of tibiae grayish, microtomentose; epandrium lacking a secondary process</td><td rowspan="1" colspan="1">13</td></tr><tr><td rowspan="1" colspan="1">13</td><td rowspan="1" colspan="1">Ventral extensions of epandrium elongate, narrow, and in lateral view sinuous (<xref ref-type="fig" rid="F29">Figs 74–75</xref>)</td><td rowspan="1" colspan="1"><italic><tp:taxon-name>Polytrichophora sinuosa</tp:taxon-name></italic> sp. n.</td></tr><tr><td rowspan="1" colspan="1">–</td><td rowspan="1" colspan="1">Ventral extensions of epandrium not elongate and sinuous in lateral view</td><td rowspan="1" colspan="1">14</td></tr><tr><td rowspan="1" colspan="1">14</td><td rowspan="1" colspan="1">Ventral edge of epandrium in lateral view (<xref ref-type="fig" rid="F17">Fig. 44</xref>) bluntly rounded and mostly straight, not curved anteriorly; posterior margin of epandrium about 1/4 from ventral margin with a small prominence that bears a patch of setulae on, ventral margin broadly rounded; 7th tergite of ♀ with 3–4 conspicuously larger setae inserted laterally along posterior margin<italic>	P. barba</italic> sp. n.</td><td rowspan="1" colspan="1">1</td></tr><tr><td rowspan="1" colspan="1">–</td><td rowspan="1" colspan="1">Ventral edge of epandrium in lateral view distinctly pointed and curved anteriorly; posterior margin of epandrium lacking small prominence at basal 1/4 that bears a short tuft of setulae</td><td rowspan="1" colspan="1">15</td></tr><tr><td rowspan="1" colspan="1">15</td><td rowspan="1" colspan="1">Epandrium in lateral view (<xref ref-type="fig" rid="F27">Fig. 70</xref>) with secondary prong; anterior curvature of ventral portion gradual</td><td rowspan="1" colspan="1"><italic><tp:taxon-name>Polytrichophora setulosa</tp:taxon-name></italic> (Cresson)</td></tr><tr><td rowspan="1" colspan="1">–</td><td rowspan="1" colspan="1">Epandrium in lateral view (<xref ref-type="fig" rid="F25">Fig. 65</xref>) with a single, apical, pointed process; ventral curvature more abrupt, nearly at right angle</td><td rowspan="1" colspan="1"><italic><tp:taxon-name>Polytrichophora rostra</tp:taxon-name></italic> sp. n.</td></tr><tr><td rowspan="1" colspan="1">16</td><td rowspan="1" colspan="1">Area between anterior arms of hypandrium membranous</td><td rowspan="1" colspan="1">17</td></tr><tr><td rowspan="1" colspan="1">–</td><td rowspan="1" colspan="1">Area between anterior arms partially sclerotized</td><td rowspan="1" colspan="1">18</td></tr><tr><td rowspan="1" colspan="1">17</td><td rowspan="1" colspan="1">Epandrium with ventral margin gradually tapered to apex (<xref ref-type="fig" rid="F41">Figs 104–105</xref>); hypandrium large, truncate anteriorly, and more heavily sclerotized (<xref ref-type="fig" rid="F41">Fig. 106</xref>)</td><td rowspan="1" colspan="1"><italic><tp:taxon-name>Polytrichophora setigera</tp:taxon-name></italic> (Cresson)</td></tr><tr><td rowspan="1" colspan="1">–</td><td rowspan="1" colspan="1">Epandrium with ventral margin abruptly tapered to apex (<xref ref-type="fig" rid="F37">Figs 94-95</xref>); hypandrium small, pointed anteriorly, and weakly sclerotized (<xref ref-type="fig" rid="F37">Fig. 96</xref>)</td><td rowspan="1" colspan="1"><italic><tp:taxon-name>Polytrichophora orbitalis</tp:taxon-name></italic> (Loew)</td></tr><tr><td rowspan="1" colspan="1">18</td><td rowspan="1" colspan="1">Epandrium with posteroventral edge in lateral view very slightly recurved; taper at apex of epandrium abrupt (<xref ref-type="fig" rid="F35">Figs 89-90</xref>)</td><td rowspan="1" colspan="1"><italic><tp:taxon-name>Polytrichophora mimbres</tp:taxon-name></italic> sp. n.</td></tr><tr><td rowspan="1" colspan="1">–</td><td rowspan="1" colspan="1">Epandrium with posteroventral edge evenly curved; taper at apex more gradual and acute (<xref ref-type="fig" rid="F43">Figs 109–110</xref>)</td><td rowspan="1" colspan="1"><italic><tp:taxon-name>Polytrichophora sturtevantorum</tp:taxon-name></italic> sp. n.</td></tr></tbody></table></table-wrap><sec sec-type="The conciliata group"><title>The <italic>conciliata</italic> group</title></sec></tp:treatment-sec><tp:treatment-sec sec-type="Species included"><title>Species included: </title><p><italic><tp:taxon-name>Polytrichophora adarca</tp:taxon-name></italic> sp. n., <italic><tp:taxon-name>Polytrichophora agens</tp:taxon-name></italic> Cresson, <italic><tp:taxon-name>Polytrichophora arnaudorum</tp:taxon-name></italic> sp. n., <italic><tp:taxon-name>Polytrichophora barba</tp:taxon-name></italic> sp. n., <italic><tp:taxon-name>Polytrichophora conciliata</tp:taxon-name></italic> Cresson, <italic><tp:taxon-name>Polytrichophora flavella</tp:taxon-name></italic> sp. n., <italic><tp:taxon-name>Polytrichophora marinoniorum</tp:taxon-name></italic> sp. n., <italic><tp:taxon-name>Polytrichophora rostra</tp:taxon-name></italic> sp. n., <italic><tp:taxon-name>Polytrichophora setulosa</tp:taxon-name></italic> Cresson, <italic><tp:taxon-name>Polytrichophora sinuosa</tp:taxon-name></italic> sp. n.</p><p><bold>Discussion.</bold>Synapomorphies for the <italic>conciliata</italic> group are: phallapodeme bar-like and separated from hypandrium; hypandrium small, H- or C-shaped. Within the <italic>conciliata</italic> group there are two assemblages of species based primarily on the shape of the epandrium in lateral view. The first assemblage, which includes <italic><tp:taxon-name>Polytrichophora agens</tp:taxon-name></italic> Cresson, <italic><tp:taxon-name>Polytrichophora barba</tp:taxon-name></italic>, <italic><tp:taxon-name>Polytrichophora flavella</tp:taxon-name></italic>, <italic><tp:taxon-name>Polytrichophora rostra</tp:taxon-name></italic>, <italic><tp:taxon-name>Polytrichophora setulosa</tp:taxon-name></italic> Cresson, is characterized by a wide hypandrium that bears a shallow and arched posterior margin with long apical arms (reduced in <italic><tp:taxon-name>Polytrichophora agens</tp:taxon-name></italic>). Suggested relationships among these species in parenthetic notation are: <italic><tp:taxon-name>Polytrichophora barba</tp:taxon-name></italic> (<italic><tp:taxon-name>Polytrichophora rostra</tp:taxon-name></italic>, <italic><tp:taxon-name>Polytrichophora setulosa</tp:taxon-name></italic> Cresson) (<italic><tp:taxon-name>Polytrichophora agens</tp:taxon-name></italic> Cresson, <italic><tp:taxon-name>Polytrichophora flavella</tp:taxon-name></italic>). An apomorphy for <italic><tp:taxon-name>Polytrichophora barba</tp:taxon-name></italic> is the presence of a dense tuft of setulae on the epandrium. Specimens of <italic><tp:taxon-name>Polytrichophora rostra</tp:taxon-name></italic> and <italic><tp:taxon-name>Polytrichophora setulosa</tp:taxon-name></italic> have a crescent-shaped ventral epandrial process (surstylus) and have pronounced asymmetry of the anterior hypandrial arms. Specimens of <italic><tp:taxon-name>Polytrichophora agens</tp:taxon-name></italic> and <italic><tp:taxon-name>Polytrichophora flavella</tp:taxon-name></italic> have an asymmetrical epandrium.</p><p>The second assemblage, which includes <italic><tp:taxon-name>Polytrichophora adarca</tp:taxon-name></italic>, <italic><tp:taxon-name>Polytrichophora arnaudorum</tp:taxon-name></italic>, <italic><tp:taxon-name>Polytrichophora conciliata</tp:taxon-name></italic> Cresson, <italic><tp:taxon-name>Polytrichophora marinoniorum</tp:taxon-name></italic>, <italic><tp:taxon-name>Polytrichophora sinuosa</tp:taxon-name></italic>, is characterized by a small H-shaped hypandrium in ventral view, and the relationships of its included species in parenthetic notation are: <italic><tp:taxon-name>Polytrichophora arnaudorum</tp:taxon-name></italic> (<italic><tp:taxon-name>Polytrichophora adarca</tp:taxon-name></italic> ((<italic><tp:taxon-name>Polytrichophora conciliata</tp:taxon-name></italic> Cresson, <italic><tp:taxon-name>Polytrichophora marinoniorum</tp:taxon-name></italic>) <italic><tp:taxon-name>Polytrichophora sinuosa</tp:taxon-name></italic>))). An apomorphy for <italic><tp:taxon-name>Polytrichophora arnaudorum</tp:taxon-name></italic> is the long anterior process of the aedeagus (basiphallus). For other species of this group, there is a narrow ventral epandrial process (surstylus). Specimens of <italic><tp:taxon-name>Polytrichophora adarca</tp:taxon-name></italic> have a shortened ventral epandrial process (surstylus). For other species, there is a lateral projection on the distiphallus and a narrowed anterior process<!--PageBreak--> of the aedeagus (basiphallus). Specimens of <italic><tp:taxon-name>Polytrichophora conciliata</tp:taxon-name></italic> Cresson and <italic><tp:taxon-name>Polytrichophora marinoniorum</tp:taxon-name></italic> have a digitiform ventral epandrial process (surstylus), and <italic><tp:taxon-name>Polytrichophora sinuosa</tp:taxon-name></italic> has an elongated ventral epandrial process (surstylus).</p></tp:treatment-sec><tp:treatment-sec><!--Section generated to contain objects referenced in tp:taxon-treatment.--><fig id="F12" position="float" orientation="portrait"><label>Figures 29–31.</label><caption><p>Illustration of <italic><tp:taxon-name>Polytrichophora agens</tp:taxon-name></italic> Cresson (male) (Grand Cayman. Governor Gore Bird Sanctuary (<named-content xmlns:xlink="http://www.w3.org/1999/xlink" content-type="dwc:verbatimCoordinates" xlink:type="simple">19°16.7'N, 81°18.5'W</named-content>)) <bold>29</bold> head, anterior view <bold>30</bold> same, lateral view <bold>31</bold> thorax, dorsal view.</p></caption><graphic xmlns:xlink="http://www.w3.org/1999/xlink" xlink:href="ZooKeys-231-001-g012.jpg" position="float" orientation="portrait" xlink:type="simple"/></fig><fig id="F10" position="float" orientation="portrait"><label>Figures 24–27.</label><caption><p>Illustration of <italic><tp:taxon-name>Polytrichophora adarca</tp:taxon-name></italic> sp. n. (male) (Mexico. Chiapas: Boca de Cielo) <bold>24</bold> epandrium and cerci, posterior view <bold>25</bold> same, lateral view <bold>26</bold> internal structures of male terminalia (aedeagus [shaded], phallapodeme, gonite, hypandrium), ventral view <bold>27</bold> same, lateral view. Scale bar = 0.1 mm.</p></caption><graphic xmlns:xlink="http://www.w3.org/1999/xlink" xlink:href="ZooKeys-231-001-g010.jpg" position="float" orientation="portrait" xlink:type="simple"/></fig><fig id="F19" position="float" orientation="portrait"><label>Figures 48–51.</label><caption><p>Illustration of <italic><tp:taxon-name>Polytrichophora conciliata</tp:taxon-name></italic> Cresson (male) (Florida. Lee Co., Ft. Myers Beach). <bold>48</bold> epandrium and cerci, posterior view <bold>49</bold> same, lateral view <bold>50</bold> internal structures of male terminalia (aedeagus [shaded], phallapodeme, gonite, hypandrium), ventral view <bold>51</bold> same, lateral view. Scale bar = 0.1 mm.</p></caption><graphic xmlns:xlink="http://www.w3.org/1999/xlink" xlink:href="ZooKeys-231-001-g019.jpg" position="float" orientation="portrait" xlink:type="simple"/></fig><fig id="F23" position="float" orientation="portrait"><label>Figures 59–62.</label><caption><p>Illustration of <italic><tp:taxon-name>Polytrichophora marinoniorum</tp:taxon-name></italic> sp. n. (male) (Brazil. Paraná: Antonina) <bold>59</bold> epandrium and cerci, posterior view <bold>60</bold> same, lateral view <bold>61</bold> internal structures of male terminalia (aedeagus [shaded], phallapodeme, gonite, hypandrium), ventral view <bold>62</bold> same, lateral view. Scale bar = 0.1 mm.</p></caption><graphic xmlns:xlink="http://www.w3.org/1999/xlink" xlink:href="ZooKeys-231-001-g023.jpg" position="float" orientation="portrait" xlink:type="simple"/></fig><fig id="F21" position="float" orientation="portrait"><label>Figures 53–57.</label><caption><p>Illustration of <italic><tp:taxon-name>Polytrichophora flavella</tp:taxon-name></italic> sp. n. (male) (Peru. Madre de Dios: Rio Manu, Pakitza) <bold>53</bold> epandrium and cerci, posterior view <bold>54</bold> same, lateral view of left side <bold>55</bold> anterior portion of epandrium, lateral view of right side same, lateral view <bold>56</bold> internal structures of male terminalia (aedeagus [shaded], phallapodeme, gonite, hypandrium), ventral view <bold>57</bold> same, lateral view. Scale bar = 0.1 mm.</p></caption><graphic xmlns:xlink="http://www.w3.org/1999/xlink" xlink:href="ZooKeys-231-001-g021.jpg" position="float" orientation="portrait" xlink:type="simple"/></fig><fig id="F29" position="float" orientation="portrait"><label>Figures 74–77.</label><caption><p>Illustration of <italic><tp:taxon-name>Polytrichophora sinuosa</tp:taxon-name></italic> sp. n. (male) (Trinidad. St. Andrew: Lower Manzanilla) <bold>74</bold> epandrium and cerci, posterior view <bold>75</bold> same, lateral view <bold>76</bold> internal structures of male terminalia (aedeagus [shaded], phallapodeme, gonite, hypandrium), ventral view <bold>77</bold> same, lateral view. Scale bar = 0.1 mm.</p></caption><graphic xmlns:xlink="http://www.w3.org/1999/xlink" xlink:href="ZooKeys-231-001-g029.jpg" position="float" orientation="portrait" xlink:type="simple"/></fig><fig id="F17" position="float" orientation="portrait"><label>Figures 43–46.</label><caption><p>Illustration of <italic><tp:taxon-name>Polytrichophora barba</tp:taxon-name></italic> sp. n. (male) (Peru. Loreto: Granja UNAP, near Iquitos) <bold>43</bold> epandrium and cerci, posterior view <bold>44</bold> same, lateral view <bold>45</bold> internal structures of male terminalia (aedeagus [shaded], phallapodeme, gonite, hypandrium), ventral view <bold>46</bold> same, lateral view. Scale bar = 0.1 mm.</p></caption><graphic xmlns:xlink="http://www.w3.org/1999/xlink" xlink:href="ZooKeys-231-001-g017.jpg" position="float" orientation="portrait" xlink:type="simple"/></fig><fig id="F27" position="float" orientation="portrait"><label>Figures 69–72.</label><caption><p>Illustration of <italic><tp:taxon-name>Polytrichophora setulosa</tp:taxon-name></italic> (Cresson) (male) (Jamaica. St. Elzbeth: Elim) <bold>69</bold> epandrium and cerci, posterior view <bold>70</bold> same, lateral view <bold>71</bold> internal structures of male terminalia (aedeagus [shaded], phallapodeme, gonite, hypandrium), ventral view <bold>72</bold> same, lateral view. Scale bar = 0.1 mm.</p></caption><graphic xmlns:xlink="http://www.w3.org/1999/xlink" xlink:href="ZooKeys-231-001-g027.jpg" position="float" orientation="portrait" xlink:type="simple"/></fig><fig id="F25" position="float" orientation="portrait"><label>Figures 64–67.</label><caption><p>Illustration of <italic><tp:taxon-name>Polytrichophora rostra</tp:taxon-name></italic> sp. n. (male) (Ecuador. Napo: Pastaza) <bold>64</bold> epandrium and cerci, posterior view <bold>65</bold> same, lateral view <bold>66</bold> internal structures of male terminalia (aedeagus [shaded], phallapodeme, gonite, hypandrium), ventral view <bold>67</bold> same, lateral view. Scale bar = 0.1 mm.</p></caption><graphic xmlns:xlink="http://www.w3.org/1999/xlink" xlink:href="ZooKeys-231-001-g025.jpg" position="float" orientation="portrait" xlink:type="simple"/></fig><fig id="F41" position="float" orientation="portrait"><label>Figures 104–107.</label><caption><p>Illustration of <italic><tp:taxon-name>Polytrichophora setigera</tp:taxon-name></italic> (Cresson) (male) (Idaho. Chatcolet) <bold>104</bold> epandrium and cerci, posterior view <bold>105</bold> same, lateral view <bold>106</bold> internal structures of male terminalia (aedeagus [shaded], phallapodeme, gonite, hypandrium), ventral view <bold>107</bold> same, lateral view. Scale bar = 0.1 mm.</p></caption><graphic xmlns:xlink="http://www.w3.org/1999/xlink" xlink:href="ZooKeys-231-001-g041.jpg" position="float" orientation="portrait" xlink:type="simple"/></fig><fig id="F37" position="float" orientation="portrait"><label>Figures 94–97.</label><caption><p>Illustration of <italic><tp:taxon-name>Polytrichophora orbitalis</tp:taxon-name></italic> (Loew) (male) (Ohio. Morgan: Oregonia) <bold>94</bold> epandrium and cerci, posterior view <bold>95</bold> same, lateral view <bold>96</bold> internal structures of male terminalia (aedeagus [shaded], phallapodeme, gonite, hypandrium), ventral view <bold>97</bold> same, lateral view. Scale bar = 0.1 mm.</p></caption><graphic xmlns:xlink="http://www.w3.org/1999/xlink" xlink:href="ZooKeys-231-001-g037.jpg" position="float" orientation="portrait" xlink:type="simple"/></fig><fig id="F35" position="float" orientation="portrait"><label>Figures 89–92.</label><caption><p>Illustration of <italic><tp:taxon-name>Polytrichophora mimbres</tp:taxon-name></italic> sp. n. (male) (Texas. Kinney: Pinto Creek) <bold>89</bold> epandrium and cerci, posterior view <bold>90</bold> same, lateral view <bold>91</bold> internal structures of male terminalia (aedeagus [shaded], phallapodeme, gonite, hypandrium), ventral view <bold>92</bold> same, lateral view. Scale bar = 0.1 mm.</p></caption><graphic xmlns:xlink="http://www.w3.org/1999/xlink" xlink:href="ZooKeys-231-001-g035.jpg" position="float" orientation="portrait" xlink:type="simple"/></fig><fig id="F43" position="float" orientation="portrait"><label>Figures 109–112.</label><caption><p>Illustration of <italic><tp:taxon-name>Polytrichophora sturtevantorum</tp:taxon-name></italic> sp. n. (male) (Illinois. Cass: Beardstown) <bold>109</bold> epandrium and cerci, posterior view <bold>110</bold> same, lateral view <bold>111</bold> internal structures of male terminalia (aedeagus [shaded], phallapodeme, gonite, hypandrium), ventral view <bold>112</bold> same, lateral view. Scale bar = 0.1 mm.</p></caption><graphic xmlns:xlink="http://www.w3.org/1999/xlink" xlink:href="ZooKeys-231-001-g043.jpg" position="float" orientation="portrait" xlink:type="simple"/></fig></tp:treatment-sec><ref-list><ref id="B4"><mixed-citation xmlns:xlink="http://www.w3.org/1999/xlink" xlink:type="simple"><person-group><name name-style="western"><surname>Cresson</surname><given-names>ET Jr</given-names></name></person-group> (<year>1924</year>)<article-title> Descriptions of new genera and species of the dipterous family Ephydridae. Paper VI.</article-title><source>Entomological News </source><volume>35</volume> (<issue>5</issue>): <fpage>159</fpage>-<lpage>164</lpage>.</mixed-citation></ref><ref id="B7"><mixed-citation xmlns:xlink="http://www.w3.org/1999/xlink" xlink:type="simple"><person-group><name name-style="western"><surname>Cresson</surname><given-names>ET Jr</given-names></name></person-group> (<year>1942</year>)<article-title> Synopses of North American Ephydridae (Diptera) I. The subfamily Psilopinae, with descriptions of new species.</article-title><source>Transactions of the American Entomological Society </source><volume>68</volume>: <fpage>101</fpage>-<lpage>128</lpage>.</mixed-citation></ref><ref id="B8"><mixed-citation xmlns:xlink="http://www.w3.org/1999/xlink" xlink:type="simple"><person-group><name name-style="western"><surname>Cresson</surname><given-names>ET Jr</given-names></name></person-group> (<year>1946</year>)<article-title> A systematic annotated arrangement of the genera and species of the Neotropical Ephydridae (Diptera) I. The subfamily Psilopinae.</article-title><source>Transactions of the American Entomological Society </source><volume>71</volume>: <fpage>129</fpage>-<lpage>163</lpage>.</mixed-citation></ref><ref id="B29"><mixed-citation xmlns:xlink="http://www.w3.org/1999/xlink" xlink:type="simple"><person-group><name name-style="western"><surname>Wirth</surname><given-names>WW</given-names></name></person-group> (<year>1965</year>)<article-title> Ephydridae.</article-title> In: <person-group><name name-style="western"><surname>Stone</surname><given-names>A</given-names></name><name name-style="western"><surname>Sabrosky</surname><given-names>CW</given-names></name><name name-style="western"><surname>Wirth</surname><given-names>WW</given-names></name><name name-style="western"><surname>Foote</surname><given-names>RH</given-names></name><name name-style="western"><surname>Coulson</surname><given-names>JR</given-names></name></person-group> (<role>Eds</role>). <issue-title>A Catalog of the Diptera of America North of Mexico.</issue-title><source>Handbook 276: 1696 pp. U.S. Department of Agriculture, Washington, D.C</source>: <fpage>734</fpage>-<lpage>759</lpage>.</mixed-citation></ref><ref id="B31"><mixed-citation xmlns:xlink="http://www.w3.org/1999/xlink" xlink:type="simple"><person-group><name name-style="western"><surname>Woodley</surname><given-names>NE</given-names></name><name name-style="western"><surname>Hilburn</surname><given-names>DJ</given-names></name></person-group> (<year>1994</year>)<article-title> The Diptera of Bermuda.</article-title><source>Contributions of the American Entomological Institute </source><volume>28</volume> (<issue>2</issue>): <fpage>1</fpage>-<lpage>64</lpage>.</mixed-citation></ref><ref id="B32"><mixed-citation xmlns:xlink="http://www.w3.org/1999/xlink" xlink:type="simple"><person-group><name name-style="western"><surname>Zatwarnicki</surname><given-names>T</given-names></name><name name-style="western"><surname>Mathis</surname><given-names>WN</given-names></name></person-group> (<year>2001</year>)<article-title> A generic classification of the tribe Discocerinini (Diptera: Ephydridae).</article-title><source>Annales Zoologici </source><volume>51</volume> (<issue>1</issue>): <fpage>5</fpage>-<lpage>51</lpage>.</mixed-citation></ref><ref id="B10"><mixed-citation xmlns:xlink="http://www.w3.org/1999/xlink" xlink:type="simple"><person-group><name name-style="western"><surname>Deonier</surname><given-names>DL</given-names></name></person-group> (<year>1965</year>)<article-title> Ecological observations on Iowa shore flies (Diptera, Ephydridae).</article-title><source>Iowa Academy of Science </source><volume>71</volume>: <fpage>496</fpage>-<lpage>510</lpage>.</mixed-citation></ref><ref id="B24"><mixed-citation xmlns:xlink="http://www.w3.org/1999/xlink" xlink:type="simple"><person-group><name name-style="western"><surname>Scheiring</surname><given-names>JF</given-names></name><name name-style="western"><surname>Foote</surname><given-names>BA</given-names></name></person-group> (<year>1973</year>)<article-title> Habitat distribution of the shore flies of northeastern Ohio (Diptera: Ephydridae).</article-title><source>Ohio Journal of Science </source><volume>73</volume> (<issue>3</issue>): <fpage>152</fpage>-<lpage>166</lpage>.</mixed-citation></ref></ref-list></tp:taxon-treatment>
