# Supplementary material for: A revision of the new world species of Polytrichophora Cresson and Facitrichophora, new genus (Diptera, Ephydridae)
Source: Zookeys. 2012 Oct 24;(231):1–116. doi: 10.3897/zookeys.231.3687 (PMC3494023; doi:10.3897/zookeys.231.3687)
Supplement: XML Treatment for Polytrichophora adarca [file zookeys.231.3687-treatment8.xml]

<!DOCTYPE tp:taxon-treatment
  PUBLIC "-//TaxonX//DTD Taxonomic Treatment Publishing DTD v0 20100105//EN" "tax-treatment-NSO.dtd">
<tp:taxon-treatment xmlns:tp="http://www.plazi.org/taxpub"><tp:treatment-meta><mixed-citation publication-type="journal"><person-group><name><surname>Mathis</surname><given-names>Wayne N.</given-names></name><name><surname>Zatwarnicki</surname><given-names>Tadeusz</given-names></name></person-group><article-title>A revision of the new world species of 
                    <italic>Polytrichophora</italic> Cresson and 
                    <italic>Facitrichophora</italic>, new genus (Diptera, Ephydridae)
                </article-title><source>Zookeys</source><day>24</day><month>10</month><year>2012</year><volume>2012</volume><issue>231</issue><fpage>1</fpage><lpage>116</lpage><pub-id pub-id-type="doi">10.3897/zookeys.231.3687</pub-id></mixed-citation></tp:treatment-meta><tp:nomenclature><tp:taxon-name>
                        <tp:taxon-name-part taxon-name-part-type="genus">Polytrichophora</tp:taxon-name-part>
                        <tp:taxon-name-part taxon-name-part-type="species">adarca</tp:taxon-name-part>
                    <object-id xmlns:xlink="http://www.w3.org/1999/xlink" xlink:type="simple">urn:lsid:zoobank.org:act:5D23AFB8-0616-4200-9AD0-3AA475CCFA6C</object-id>
								<object-id xmlns:xlink="http://www.w3.org/1999/xlink" xlink:type="simple">http://species-id.net/wiki/Polytrichophora_adarca</object-id>
								</tp:taxon-name><tp:taxon-status xmlns:xlink="http://www.w3.org/1999/xlink" xlink:type="simple">sp. n.</tp:taxon-status><xref ref-type="fig" rid="F10">Figs 24</xref><xref ref-type="fig" rid="F11">28</xref><tp:nomenclature-citation-list><tp:nomenclature-citation><tp:taxon-name>Polytrichophora conciliata</tp:taxon-name><comment> in part of authors, not Cresson [misidentification]. <xref ref-type="bibr" rid="B21">Mathis and Zatwarnicki 1995</xref>: 184 [world catalog].</comment></tp:nomenclature-citation></tp:nomenclature-citation-list></tp:nomenclature><tp:treatment-sec sec-type="Diagnosis"><title>Diagnosis.</title><p>This species is distinguished from congeners by the following combination of characters: Small to moderately small shore flies, body length 1.45–2.10 mm.</p><p><italic>Head</italic>: Frons dull, heavily microtomentose, 2-toned, mostly tan with some faint golden reflections on posterior 2/3, anterior 1/3 (from level of fronto-orbital setae anteriad), gray. Antenna mostly yellow to yellowish orange, anterior portion of pedicel and basodorsal area of basal flagellomere with some blackish coloration; arista with 5 dorsal rays. Face at narrowest point about equal to combined length of pedicel and basal flagellomere; face densely microtomentose, microtomentum with shiny to pearly luster, mostly white but with considerable gold coloration in antennal grooves and extended laterally onto parafacial; parafacial not markedly differing from midfacies in color, more golden dorsally, becoming whiter ventrally; parafacial with slight to considerable ventral dilation, 2–3 times wider ventrally than dorsally; gena relatively short, subequal to height of basal flagellomere, gena-to-eye ratio 0.12–0.14.</p><p><italic>Thorax</italic>: Mesonotum mostly dull, densely microtomentose, concolorous with posterior 2/3 of frons; pleural area blackish gray. Stout setae on apical half; anterior margin of wing lacking large, spine-like setae; costal vein ratio 0.63–0.75; M vein ratio 0.48–0.53. Forefemur lacking row of 9–10 short, stout setae along apical half of anteroventral surface; forefemur with anteroventral comb-like row of 7–10 short setulae, each equal to width of femur; tibiae mostly yellowish; basal tarsomeres yellow, apical 1–2 brown.</p><p><italic>Abdomen</italic>: Tergites dull to subshiny, gray to blackish brown; tergites 1–4 bicolored, mostly blackish brown dorsally, gray lateroventrally; tergites 3–4 of male subequal, 4th not unusually longer, tergite 3 not produced ventrolaterally; dorsum of tergite 5 of male not darker than preceding tergites and usually with distinct, semicircular, grayish areas laterally; tergite 5 of male in dorsal view blunt, truncate, bearing row of 6–10, distinctly larger setae along extreme posterior margin with posterodorsal orientation; tergite 5 of male also gray on posterior 1/2–1/3; sternites 3–4 of male with dense row of setulae along posterior margin; sternite 5 as 2 subtriangular sternites. Male terminalia (<xref ref-type="fig" rid="F10">Figs 24–27</xref>): Epandrium narrowly connected dorsally above cerci (<xref ref-type="fig" rid="F10">Fig. 24</xref>), in posterior view tapered ventrally to an acute point (<xref ref-type="fig" rid="F10">Fig. 24</xref>); ventral <!--PageBreak--><!--PageBreak-->third of epandrium in lateral view curved anteriorly, slightly expanded apically, narrowly spatulate, slightly curved anteroventrally, pointed apically, and with subapical ledge that also ends ventrally in a point, bearing a large, subapical seta laterally (<xref ref-type="fig" rid="F10">Fig. 27</xref>); gonite in lateral view rod-like, shallowly curved (<xref ref-type="fig" rid="F10">Fig. 27</xref>); aedeagus in lateral view (<xref ref-type="fig" rid="F10">Fig. 27</xref>) with basiphallus tubular, very shallowly sinuous, narrowed apically to form digitiform process, distiphallus membranous, longer and narrower than basiphallus, folded back on basiphallus, angulate at basal 1/3, thereafter distinctly curved; phallapodeme in lateral view (<xref ref-type="fig" rid="F10">Fig. 27</xref>) elongate, narrow, bar-like, narrower basally, gradually expanded toward apex, keel much reduced; hypandrium in lateral view (<xref ref-type="fig" rid="F10">Fig. 27</xref>) with apices acutely tapered, swollen medially, in posterior view (<xref ref-type="fig" rid="F10">Fig. 26</xref>) deeply H-shaped, anterior arms with one side longer.</p></tp:treatment-sec><tp:treatment-sec sec-type="Type material"><title>Type material.</title><p>The holotype male is labeled “BARBADOS. Chr[i]st Ch[u]rch: Graeme Hall Swamp[,] <named-content xmlns:xlink="http://www.w3.org/1999/xlink" content-type="dwc:verbatimCoordinates" xlink:type="simple">13°04.2'N, 59°34.7'W</named-content>[,] 21–22May1996, D. &amp; W. Mathis, H. Williams/ HOLOTYPE ♂ Polytrichophora adarca Mathis &amp; Zatwarnicki, USNM [red]/USNM ENT 00141761 [plastic bar code label].” The holotype is double mounted (minuten pin in a block of plastic), is in excellent condition, and is deposited in the USNM. Thirty-six paratypes (32♂, 4♀; USNM) bear the same locality data as the holotype with dates from 21 May–12 Sep 1996, 1997. Other paratypes are as follows: BARBADOS. St. Andrew: Belleplaine (<named-content xmlns:xlink="http://www.w3.org/1999/xlink" content-type="dwc:verbatimCoordinates" xlink:type="simple">13°14.8'N, 59°33.6'W</named-content>), 21 May 1996, D. and W. N. Mathis, H. B. Williams (4♂, 1♀; USNM); Long Pond (<named-content xmlns:xlink="http://www.w3.org/1999/xlink" content-type="dwc:verbatimCoordinates" xlink:type="simple">13°15.1'N, 59°33.3'W</named-content>), 21 May-10–11 Sep 1996, D. and W. N. Mathis, H. B<!--PageBreak-->. Williams (12♂, 8♀; USNM); Walkers Bridge (<named-content xmlns:xlink="http://www.w3.org/1999/xlink" content-type="dwc:verbatimCoordinates" xlink:type="simple">13°15'N, 59°34.5'W</named-content>), 11 Sep 1996, W. N. Mathis (1♂; USNM).</p><p>Type locality. Barbados. Christ Church: Graeme Hall Nature Sanctuary (<named-content xmlns:xlink="http://www.w3.org/1999/xlink" content-type="dwc:verbatimCoordinates" xlink:type="simple">13°04.2'N, 59°34.7'W</named-content>; swamp).</p><p>Other specimens examined. Neotropical. BELIZE. Stann Creek: Cockscomb Basin Wildlife Sanctuary (<named-content xmlns:xlink="http://www.w3.org/1999/xlink" content-type="dwc:verbatimCoordinates" xlink:type="simple">16°47'N, 88°30'W</named-content>), 5–6 Apr 1993, W. N. Mathis (♂, ♀; USNM); Glover'S Reef (Southwest Cay; <named-content xmlns:xlink="http://www.w3.org/1999/xlink" content-type="dwc:verbatimCoordinates" xlink:type="simple">16°42.9'N, 87°51'W</named-content>), Jul 1989, W. N. Mathis (7♂, 3♀); Man of War Cay (<named-content xmlns:xlink="http://www.w3.org/1999/xlink" content-type="dwc:verbatimCoordinates" xlink:type="simple">17°13'N, 87°54'W</named-content>), Jun-Nov 1987, 1989, 1990, D. and W. N. Mathis, H. B. Williams (19♂, 24♀; USNM); Mullins River (17 km N Dangriga; <named-content xmlns:xlink="http://www.w3.org/1999/xlink" content-type="dwc:verbatimCoordinates" xlink:type="simple">17°06.2'N, 88°17.8'W</named-content>), 29 Mar 1988, W. N. Mathis (1♀; USNM); Round Cay (near Coco Plum Cay; <named-content xmlns:xlink="http://www.w3.org/1999/xlink" content-type="dwc:verbatimCoordinates" xlink:type="simple">16°52'N, 88°07'W</named-content>), Mar 1988, W. N. Mathis (4♂, 5♀; USNM); Saddle Cay (<named-content xmlns:xlink="http://www.w3.org/1999/xlink" content-type="dwc:verbatimCoordinates" xlink:type="simple">17°13.9'N, 87°31'W</named-content>), Mar 1988, W. N. Mathis (3♂, 4♀; USNM); Sittee River, Possum Point Biological Station (<named-content xmlns:xlink="http://www.w3.org/1999/xlink" content-type="dwc:verbatimCoordinates" xlink:type="simple">16°52.1'N, 88°22.5'W</named-content>), 6 Nov 1987, D. and W. N. Mathis (1♀; USNM); Stewart Cay (<named-content xmlns:xlink="http://www.w3.org/1999/xlink" content-type="dwc:verbatimCoordinates" xlink:type="simple">16°46'N, 88°09'W</named-content>), Mar-Jul 1988, 1989, W. N. Mathis, H. B. Williams (4♂, 14♀; USNM); Tobacco Range (<named-content xmlns:xlink="http://www.w3.org/1999/xlink" content-type="dwc:verbatimCoordinates" xlink:type="simple">16°52.9'N, 88°04.9'W</named-content>), Jul 1989, W. N. Mathis, H. B. Williams (4♂, 4♀; USNM); Twin Cays (Aanderaa Flats, dock area, east shore of East Island, mud flat near Lair Channel, south end of West Island, West Bay; <named-content xmlns:xlink="http://www.w3.org/1999/xlink" content-type="dwc:verbatimCoordinates" xlink:type="simple">16°49.9'N, 88°06.1'W</named-content>), Jan-Jul 1987, 1988, 1989, 1990, W. N. Mathis, C. Feller, H. B. Williams (61♂, 84♀; USNM); Wee Wee Cay (<named-content xmlns:xlink="http://www.w3.org/1999/xlink" content-type="dwc:verbatimCoordinates" xlink:type="simple">16°45.9'N, 88°08.6'W</named-content>), Mar–Jul 1987, 1988, 1989, W. N. and D. Mathis, C. Feller (11♂, 25♀; USNM). Belize District: Turneffe Islands: Rope Walk Cay (<named-content xmlns:xlink="http://www.w3.org/1999/xlink" content-type="dwc:verbatimCoordinates" xlink:type="simple">17°13'N, 87°51'W</named-content>), Mar 1993, W. N. Mathis (1♀).</p><p>COSTA RICA. Guanacaste: Bagaces, Fortuna, Z. P. Miravalles, Sector Cabro Muco (<named-content xmlns:xlink="http://www.w3.org/1999/xlink" content-type="dwc:verbatimCoordinates" xlink:type="simple">10°42.7'N, 85°09.3'W</named-content>; 980 m), 8-31 Jul 2002, J. D. Gutiérez (2♀; INBIO); Cañas, Rio Tempisque (<named-content xmlns:xlink="http://www.w3.org/1999/xlink" content-type="dwc:verbatimCoordinates" xlink:type="simple">10°25.6'N, 85°05.7'W</named-content>), 7–9 Jul 2003, D. Briceño (2♂, 6♀; INBIO); Nandayure, Isla Berrugate (<named-content xmlns:xlink="http://www.w3.org/1999/xlink" content-type="dwc:verbatimCoordinates" xlink:type="simple">10°02.6'N, 85°10.6'W</named-content>; 0–100 m), 27 Aug 2003, W. Porras (1♀; INBIO); Nicoya, Isla Pájaros (<named-content xmlns:xlink="http://www.w3.org/1999/xlink" content-type="dwc:verbatimCoordinates" xlink:type="simple">09°52.1'N, 84°54.6'W</named-content>), 16 Nov 2004, B. Gamboa (1♀; INBIO); Parque Nacional Marino Las Baulas, Playa Grande (<named-content xmlns:xlink="http://www.w3.org/1999/xlink" content-type="dwc:verbatimCoordinates" xlink:type="simple">10°19.3'N, 85°50.5'W</named-content>; 0–100 m), 19-25 Aug 2003, D. Briceño (2♂, 5♀; INBIO); Playa Tamarindo (<named-content xmlns:xlink="http://www.w3.org/1999/xlink" content-type="dwc:verbatimCoordinates" xlink:type="simple">10°17.8'N, 85°50.6'W</named-content>; swept from sandy mud flats around brackish lagoon), 28 Mar 1987, W. E. Steiner (11♂, 12♀; USNM); Playa Puerto Soley (<named-content xmlns:xlink="http://www.w3.org/1999/xlink" content-type="dwc:verbatimCoordinates" xlink:type="simple">11°02.5'N, 85°40.1'W</named-content>; beach), 16 Jun 2003, D. and W. N. Mathis (15♂; USNM). Limón: R. V. S. Grandoca-Manzanillo, Playa Gandoca (<named-content xmlns:xlink="http://www.w3.org/1999/xlink" content-type="dwc:verbatimCoordinates" xlink:type="simple">09°35.9'N, 82°36.78'W</named-content>; 0 m), 23 May 2004, Y. Cardenas (1♀; INBIO); Talamanca (Estación Gandoca; <named-content xmlns:xlink="http://www.w3.org/1999/xlink" content-type="dwc:verbatimCoordinates" xlink:type="simple">09°37.4'N, 82°41.7'W</named-content>), 23 May 2004, Y. Cardenas (1♂; INBIO); Westfalia (4 km S; <named-content xmlns:xlink="http://www.w3.org/1999/xlink" content-type="dwc:verbatimCoordinates" xlink:type="simple">9°54.5'N, 82°59'W</named-content>; beach), 27 Jun 2001, W. N. Mathis (4♂, 1♀; USNM). Puntarenas: Bahia Gigante (Rio Lajas; <named-content xmlns:xlink="http://www.w3.org/1999/xlink" content-type="dwc:verbatimCoordinates" xlink:type="simple">9°53.8'N, 84°56'W</named-content>; beach), 22 Jun 2001, D. and W. N. Mathis (16♂, 3♀; USNM); Cabuye (Rio Lajas; <named-content xmlns:xlink="http://www.w3.org/1999/xlink" content-type="dwc:verbatimCoordinates" xlink:type="simple">9°37'N, 85°04.8'W</named-content>), 20 Jun 2001, D. and W. N. Mathis (6♂, 1♀; USNM); Chomes (<named-content xmlns:xlink="http://www.w3.org/1999/xlink" content-type="dwc:verbatimCoordinates" xlink:type="simple">10°2.7'N, 84°54.7'W</named-content>), 19 Jun 2001, W. N. Mathis (15♂, 3♀; USNM); Dominical (<named-content xmlns:xlink="http://www.w3.org/1999/xlink" content-type="dwc:verbatimCoordinates" xlink:type="simple">9°14.8'N, 83°51.4'W</named-content>; 0–2 m), 11 Jun 2003, D. and W. N. Mathis (23♂; USNM); Drake (<named-content xmlns:xlink="http://www.w3.org/1999/xlink" content-type="dwc:verbatimCoordinates" xlink:type="simple">8°41.4'N, 83°40.1'W</named-content>), 12 Aug 2001, D. and W. N. Mathis (2♂, 2♀; USNM); Isla Bejuco (<named-content xmlns:xlink="http://www.w3.org/1999/xlink" content-type="dwc:verbatimCoordinates" xlink:type="simple">10°00'N, 85°02'W</named-content>; 0–24 m), 16 Oct 2003, W. Porras (1♀; INBIO); Montezuma (1 km S; <named-content xmlns:xlink="http://www.w3.org/1999/xlink" content-type="dwc:verbatimCoordinates" xlink:type="simple">9°39'N, 85°04.3'W</named-content>), 20 Jun <!--PageBreak-->2001, D. and W. N. Mathis (1♀; USNM); Parrita (<named-content xmlns:xlink="http://www.w3.org/1999/xlink" content-type="dwc:verbatimCoordinates" xlink:type="simple">9°31.2'N, 84°19.6'W</named-content>; 8-9 m), 10 Jun 2003, D. Mathis (1♀; USNM); Playa Manuel Antonio (6 km SE Puerto Quepos; <named-content xmlns:xlink="http://www.w3.org/1999/xlink" content-type="dwc:verbatimCoordinates" xlink:type="simple">9°22.9'N, 84°08.7'W</named-content>), 30 May 1988, J. M. Hill, J. M. Mitchell, J. M. Swearingen, W. E. Steiner (2♂, 1♀; USNM); Pochotal (<named-content xmlns:xlink="http://www.w3.org/1999/xlink" content-type="dwc:verbatimCoordinates" xlink:type="simple">9°31.4'N, 84°28.4'W</named-content>; 0–2 m), 12 Jun 2003, D. and W. N. Mathis (13♂, 1♀; USNM); Puntarenas (<named-content xmlns:xlink="http://www.w3.org/1999/xlink" content-type="dwc:verbatimCoordinates" xlink:type="simple">9°58.5'N, 84°50.9'W</named-content>), 18 Jun 2003, D. and W. N. Mathis (1♂, 1♀; USNM); San Pedrillo (<named-content xmlns:xlink="http://www.w3.org/1999/xlink" content-type="dwc:verbatimCoordinates" xlink:type="simple">8°37.2'N, 83°44.1'W</named-content>), 12-15 Aug 2001, D. and W. N. Mathis (17♂, 1♀; USNM).</p><p>CUBA. Havana: Havana (beach; <named-content xmlns:xlink="http://www.w3.org/1999/xlink" content-type="dwc:verbatimCoordinates" xlink:type="simple">23°5.8'N, 82°27.7'W</named-content>), 2–14 Dec 1994, W. N. Mathis (1♂, 1♀; USNM). Sancti Spiritus: La Boca (4 km S; <named-content xmlns:xlink="http://www.w3.org/1999/xlink" content-type="dwc:verbatimCoordinates" xlink:type="simple">21°45.9'N, 80°01.5'W</named-content>), 12 Dec 1994, W. N. Mathis (3♂, 6♀; USNM); Playa Ancón (<named-content xmlns:xlink="http://www.w3.org/1999/xlink" content-type="dwc:verbatimCoordinates" xlink:type="simple">21°44.1'N, 79°59.9'W</named-content>), 12 Dec 1994, W. N. Mathis (5♂, 1♀; USNM).</p><p>DOMINICA. Cabrits Swamp (<named-content xmlns:xlink="http://www.w3.org/1999/xlink" content-type="dwc:verbatimCoordinates" xlink:type="simple">15°35'N, 61°29'W</named-content>), 1 Feb-19 Jun 1965, 1991, D. and W. N. Mathis, W. W. Wirth (6♂, 5♀; USNM); Grande Savane (pond margin), 20 Mar 1965, W. W. Wirth (15♂; USNM); Macoucheri (seashore), 1 Feb 1965, W. W. Wirth (1♂, 2♀; USNM).</p><p>DOMINICAN REPUBLIC. Azua: Puerto Viejo (<named-content xmlns:xlink="http://www.w3.org/1999/xlink" content-type="dwc:verbatimCoordinates" xlink:type="simple">18°20.9'N, 70°50.4'W</named-content>), 14 May 1995, W. N. Mathis (2♂, 2♀; USNM). El Seibo: Rincón (near; <named-content xmlns:xlink="http://www.w3.org/1999/xlink" content-type="dwc:verbatimCoordinates" xlink:type="simple">18°45.3'N, 68°55.7'W</named-content>), 12 May 1995, W. N. Mathis (1♂; USNM). Independencia: near Jimani (<named-content xmlns:xlink="http://www.w3.org/1999/xlink" content-type="dwc:verbatimCoordinates" xlink:type="simple">18°32.6'N, 71°50.3'W</named-content>), 20 May 1998, D. and W. N. Mathis (1♂; USNM); Mella (canal W; <named-content xmlns:xlink="http://www.w3.org/1999/xlink" content-type="dwc:verbatimCoordinates" xlink:type="simple">18°21.5'N, 71°25.7'W</named-content>), 20 May 1998, D. and W. N. Mathis (4♂, 3♀; USNM). La Altagracía: Bayahibe (<named-content xmlns:xlink="http://www.w3.org/1999/xlink" content-type="dwc:verbatimCoordinates" xlink:type="simple">18°22.3'N, 68°50.4'W</named-content>), 13 May 1994, W. N. Mathis (3♂; USNM). La Romana: Isla Saona, Mano Juan (<named-content xmlns:xlink="http://www.w3.org/1999/xlink" content-type="dwc:verbatimCoordinates" xlink:type="simple">18°08.1'N, 68°44.5'W</named-content>), 13 May 1995, W. N. Mathis (9♂, 1♀; USNM). La Vega: Salto Guasara (near Jarabacoa; <named-content xmlns:xlink="http://www.w3.org/1999/xlink" content-type="dwc:verbatimCoordinates" xlink:type="simple">19°04.4'N, 70°42.1'W</named-content>; 680 m), 9 May 1995, W. N. Mathis (1♀; USNM). Monte Cristi: Monte Cristi (beach; <named-content xmlns:xlink="http://www.w3.org/1999/xlink" content-type="dwc:verbatimCoordinates" xlink:type="simple">19°51.5'N, 71°39.5'W</named-content>), 18 May 1995, W. N. Mathis (1♂; USNM). Peravia: Rio Ocoa (San José Ocoa; <named-content xmlns:xlink="http://www.w3.org/1999/xlink" content-type="dwc:verbatimCoordinates" xlink:type="simple">18°31.7'N, 70°30.4'W</named-content>), 21 May 1998, D. and W. N. Mathis (1♂; USNM). Puerto Plata: Rio Camu (14 km E Puerto Plata; <named-content xmlns:xlink="http://www.w3.org/1999/xlink" content-type="dwc:verbatimCoordinates" xlink:type="simple">19°11.9'N, 70°37.4'W</named-content>), 17 May 1995, W. N. Mathis (1♂; USNM). San Cristobal: Rio Haina (<named-content xmlns:xlink="http://www.w3.org/1999/xlink" content-type="dwc:verbatimCoordinates" xlink:type="simple">18°25.9'N, 70°00.4'W</named-content>), 27 May 1998, D. and W. N. Mathis (3♂; USNM); Nigua (<named-content xmlns:xlink="http://www.w3.org/1999/xlink" content-type="dwc:verbatimCoordinates" xlink:type="simple">18°22.4'N, 70°03'W</named-content>), 27 May 1998, D. and W. N. Mathis (1♀; USNM).</p><p>ECUADOR. Guayas: Boliche (14.5 km S; <named-content xmlns:xlink="http://www.w3.org/1999/xlink" content-type="dwc:verbatimCoordinates" xlink:type="simple">2°09.4'S, 79°35.5'W</named-content>), 14 Jan 1978, W. N. Mathis (2♀; USNM). Manabi: Bahia de Caraquez (<named-content xmlns:xlink="http://www.w3.org/1999/xlink" content-type="dwc:verbatimCoordinates" xlink:type="simple">0°36.5'S, 80°25.8'W</named-content>), 10 Jan 1978, W. N. Mathis (5♂, 22♀; USNM); Bahia de Caraquez (35.6 km E; <named-content xmlns:xlink="http://www.w3.org/1999/xlink" content-type="dwc:verbatimCoordinates" xlink:type="simple">0°35.8'S, 80°13.5'W</named-content>), 8-9 Jan 1978, W. N. Mathis (3♀; USNM).</p><p>GRAND CAYMAN. Airport (2 km E; <named-content xmlns:xlink="http://www.w3.org/1999/xlink" content-type="dwc:verbatimCoordinates" xlink:type="simple">19°17.1'N, 81°21'W</named-content>), 26 Apr 1994, W. N. Mathis (3♂, 5♀; USNM); Airport (W end; <named-content xmlns:xlink="http://www.w3.org/1999/xlink" content-type="dwc:verbatimCoordinates" xlink:type="simple">19°17.4'N, 81°22.2'W</named-content>), 26 Apr 1994, W. N. Mathis (1♀; USNM); Frank Sound Road (<named-content xmlns:xlink="http://www.w3.org/1999/xlink" content-type="dwc:verbatimCoordinates" xlink:type="simple">19°18.9'N, 81°10.9'W</named-content>), 28 Apr 1994, W. N. Mathis (3♂, 3♀; USNM); George Town Harbour (<named-content xmlns:xlink="http://www.w3.org/1999/xlink" content-type="dwc:verbatimCoordinates" xlink:type="simple">19°18'N, 81°22.9'W</named-content>), 28-29 Apr 1994, W. N. Mathis (1♂; USNM); Governor Gore Bird Sanctuary (<named-content xmlns:xlink="http://www.w3.org/1999/xlink" content-type="dwc:verbatimCoordinates" xlink:type="simple">19°16.7'N, 81°18.5'W</named-content>), 25 Apr 1994, W. N. Mathis (9♂, 2♀; USNM); Heritage Beach (<named-content xmlns:xlink="http://www.w3.org/1999/xlink" content-type="dwc:verbatimCoordinates" xlink:type="simple">19°18'N, 81°9.8'W</named-content>), 28 Apr 1994, W. N. Mathis (1♂, 1♀; USNM); Spotts (<named-content xmlns:xlink="http://www.w3.org/1999/xlink" content-type="dwc:verbatimCoordinates" xlink:type="simple">19°16.5'N, 81°19.1'W</named-content>), 25 Apr 1994, W. N. Mathis (3♀; USNM).<!--PageBreak--></p><p>GRENADA. St. George: Airport (Point Salines; <named-content xmlns:xlink="http://www.w3.org/1999/xlink" content-type="dwc:verbatimCoordinates" xlink:type="simple">11°59.9'N, 61°46.1'W</named-content>), 15 Sep 1996, W. N. Mathis (4♂, 2♀; USNM); Airport (Point Salines; <named-content xmlns:xlink="http://www.w3.org/1999/xlink" content-type="dwc:verbatimCoordinates" xlink:type="simple">12°05'N, 61°46.9'W</named-content>), 11-12 Sep 1997, W. N. Mathis (17♂, 2♀; USNM); Beauséjour Bay (<named-content xmlns:xlink="http://www.w3.org/1999/xlink" content-type="dwc:verbatimCoordinates" xlink:type="simple">12°05.5'N, 61°44.9'W</named-content>), 21 Sep 1996, W. N. Mathis (1♂; USNM); True Blue Beach (<named-content xmlns:xlink="http://www.w3.org/1999/xlink" content-type="dwc:verbatimCoordinates" xlink:type="simple">11°59.9'N, 61°46.1'W</named-content>), 15 Sep 1996, W. N. Mathis (1♀; USNM). St. Patrick: Bathway Beach (<named-content xmlns:xlink="http://www.w3.org/1999/xlink" content-type="dwc:verbatimCoordinates" xlink:type="simple">12°12.6'N, 61°36.7'W</named-content>), 18-20 Sep 1996, 1997, W. N. Mathis (11♂, 2♀; USNM).</p><p>GUYANA. Hope Beach (<named-content xmlns:xlink="http://www.w3.org/1999/xlink" content-type="dwc:verbatimCoordinates" xlink:type="simple">6°44.7'N, 57°57.3'W</named-content>), 22 Apr 1994, 1995, W. N. Mathis (12♂, 13♀; USNM); Mahaica (<named-content xmlns:xlink="http://www.w3.org/1999/xlink" content-type="dwc:verbatimCoordinates" xlink:type="simple">6°42.8'N, 57°55.6'W</named-content>), 22 Apr 1995, W. N. Mathis (15♂, 5♀; USNM); Mahaica (3 km W; <named-content xmlns:xlink="http://www.w3.org/1999/xlink" content-type="dwc:verbatimCoordinates" xlink:type="simple">6°43.5'N, 57°56.6'W</named-content>), 14 Apr 1994, W. N. Mathis (3♂, 1♀; USNM).</p><p>HAITI. Baie de Chouchou (<named-content xmlns:xlink="http://www.w3.org/1999/xlink" content-type="dwc:verbatimCoordinates" xlink:type="simple">19°49'N, 72°28.5'W</named-content>), 8 Jun 1978, L. Raccurtt, R. Lowrie (1♂; USNM).</p><p>HONDURAS. Cortés: Puerto Cortés/Omoa (<named-content xmlns:xlink="http://www.w3.org/1999/xlink" content-type="dwc:verbatimCoordinates" xlink:type="simple">15°49'N, 87°56.2'W</named-content>), 26 Sep 1995, D. and W. N. Mathis (1♂; USNM).</p><p>JAMAICA. Clarendon: Farquhars Beach (<named-content xmlns:xlink="http://www.w3.org/1999/xlink" content-type="dwc:verbatimCoordinates" xlink:type="simple">17°50.9'N, 77°22.8'W</named-content>), 9 May 1996, D. and W. N. Mathis, H. B. Williams (11♂, 12♀; USNM); Grantham (<named-content xmlns:xlink="http://www.w3.org/1999/xlink" content-type="dwc:verbatimCoordinates" xlink:type="simple">18°09.3'N, 77°23.8'W</named-content>; 340 m), 16 Apr 2000, W. N. Mathis (1♂; USNM); Milk River Bath (mangroves), 11 Mar 1970, T. Farr, W. W. Wirth (4♂, 2♀; USNM); Portland Cottage (<named-content xmlns:xlink="http://www.w3.org/1999/xlink" content-type="dwc:verbatimCoordinates" xlink:type="simple">17°45.4'N, 77°11'W</named-content>), 13 May 1996, D. and W. N. Mathis, H. B. Williams (1♂; USNM); Rest (3.5 km N; <named-content xmlns:xlink="http://www.w3.org/1999/xlink" content-type="dwc:verbatimCoordinates" xlink:type="simple">17°54.1'N, 77°21.1'W</named-content>), 9 May 1996, D. and W. N. Mathis, H. B. Williams (3♂, 1♀; USNM). Manchester: Alligator Pond (<named-content xmlns:xlink="http://www.w3.org/1999/xlink" content-type="dwc:verbatimCoordinates" xlink:type="simple">17°52.1'N, 77°33.9'W</named-content>), 8 May 1996, D. and W. N. Mathis, H. B. Williams (10♂, 6♀; USNM); near Mandeville (<named-content xmlns:xlink="http://www.w3.org/1999/xlink" content-type="dwc:verbatimCoordinates" xlink:type="simple">18°03.5'N, 77°31.9'W</named-content>), 15-18 Apr 2000, W. N. Mathis (1♀; USNM). Portland: Berridale (<named-content xmlns:xlink="http://www.w3.org/1999/xlink" content-type="dwc:verbatimCoordinates" xlink:type="simple">18°06.5'N, 76°20'W</named-content>), Rio Grande River, 25 Apr 2000, W. N. Mathis (1♂; USNM); Long Bay (2.3 km W; <named-content xmlns:xlink="http://www.w3.org/1999/xlink" content-type="dwc:verbatimCoordinates" xlink:type="simple">18°06.5'N, 76°20'W</named-content>), 24 Apr 2000, W. N. Mathis (1♂; USNM); Reach (4 km N; <named-content xmlns:xlink="http://www.w3.org/1999/xlink" content-type="dwc:verbatimCoordinates" xlink:type="simple">18°03.6'N, 76°20.4'W</named-content>), 15 May 1996, D. and W. N. Mathis, H. B. Williams (4♂; USNM). St. Andrew: Mavis Bank (1.7 km E; <named-content xmlns:xlink="http://www.w3.org/1999/xlink" content-type="dwc:verbatimCoordinates" xlink:type="simple">18°02.4'N, 77°39.5'W</named-content>; 575 m), Yallahs River, 21-22 Apr-1 May 2000, W. N. Mathis (1♂; USNM); Mavis Bank (4.3 km SE; <named-content xmlns:xlink="http://www.w3.org/1999/xlink" content-type="dwc:verbatimCoordinates" xlink:type="simple">18°01.4'N, 76°38.1'W</named-content>; 480 m); Yallahs River, 22-23 Apr 2000, W. N. Mathis (4♂, 2♀; USNM). St. Elizabeth: Black River (<named-content xmlns:xlink="http://www.w3.org/1999/xlink" content-type="dwc:verbatimCoordinates" xlink:type="simple">18°01.4'N, 77°51.1'W</named-content>), 11 May 1996, D. and W. N. Mathis, H. B. Williams (1♂, 2♀; USNM); Brae River (<named-content xmlns:xlink="http://www.w3.org/1999/xlink" content-type="dwc:verbatimCoordinates" xlink:type="simple">18°05.2'N, 77°39.3'W</named-content>), 10 May 1996, D. and W. N. Mathis, H. B. Williams (2♂; USNM); Brae River (2 km S; <named-content xmlns:xlink="http://www.w3.org/1999/xlink" content-type="dwc:verbatimCoordinates" xlink:type="simple">18°04.2'N, 77°39.5'W</named-content>), 10 May 1996, D. and W. N. Mathis, H. B. Williams (5♂, 2♀; USNM); Elim (<named-content xmlns:xlink="http://www.w3.org/1999/xlink" content-type="dwc:verbatimCoordinates" xlink:type="simple">18°07.1'N, 77°40.6'W</named-content>), 10 May 1996, D. and W. N. Mathis, H. B. Williams (2♀; USNM). St. Catherine: Port Henderson (<named-content xmlns:xlink="http://www.w3.org/1999/xlink" content-type="dwc:verbatimCoordinates" xlink:type="simple">17°56'N, 76°53'W</named-content>; bay shore), 24 Feb 1969, W. W. Wirth (2♀; USNM). St. Thomas: Rozelle (<named-content xmlns:xlink="http://www.w3.org/1999/xlink" content-type="dwc:verbatimCoordinates" xlink:type="simple">17°52.3'N, 76°27.7'W</named-content>), 14 May 1996, D. and W. N. Mathis, H. B. Williams (1♀; USNM); Yallahs River (mouth; <named-content xmlns:xlink="http://www.w3.org/1999/xlink" content-type="dwc:verbatimCoordinates" xlink:type="simple">17°53'N, 76°35.6'W</named-content>), 14 May 1996, D. and W. N. Mathis, H. B. Williams (1♂; USNM). Westmoreland: Negril Beach (<named-content xmlns:xlink="http://www.w3.org/1999/xlink" content-type="dwc:verbatimCoordinates" xlink:type="simple">18°16.4'N, 78°21.2'W</named-content>; mangrove, rocky shore), 12 Mar 1970, W. W. Wirth (3♀; USNM); Savanna-La-Mar (<named-content xmlns:xlink="http://www.w3.org/1999/xlink" content-type="dwc:verbatimCoordinates" xlink:type="simple">18°13'N, 78°08'W</named-content>), 13 Mar 1970, W. W. Wirth (7♂, 4♀; USNM).</p><p><!--PageBreak-->MEXICO. Chiapas: Boca de Cielo (17 km S Puerto Arista; <named-content xmlns:xlink="http://www.w3.org/1999/xlink" content-type="dwc:verbatimCoordinates" xlink:type="simple">15°51.1'N, 93°40.4'W</named-content>), 18 May 1985, A. Freidberg, W. N. Mathis (1♀; USNM); Puerto Arista (2 km E; <named-content xmlns:xlink="http://www.w3.org/1999/xlink" content-type="dwc:verbatimCoordinates" xlink:type="simple">15°58.5'N, 93°41.1'W</named-content>), 18 May 1985, A. Freidberg, W. N. Mathis (4♂, 5♀; USNM).</p><p>PANAMA. Canal Zone: Kobbe Beach (Playa Bonita; <named-content xmlns:xlink="http://www.w3.org/1999/xlink" content-type="dwc:verbatimCoordinates" xlink:type="simple">8°53.9'N, 79°34.7'W</named-content>), Jul 1967, W. W. Wirth (1♂, 6♀; USNM). Coclé: Playa Santa Clara (<named-content xmlns:xlink="http://www.w3.org/1999/xlink" content-type="dwc:verbatimCoordinates" xlink:type="simple">8°22.4'N, 80°06.4'W</named-content>), 2 Jul 1967, W. W. Wirth (7♂, 21♀; USNM).</p><p>PUERTO RICO. Arecibo (beach; <named-content xmlns:xlink="http://www.w3.org/1999/xlink" content-type="dwc:verbatimCoordinates" xlink:type="simple">18°28.7'N, 66°42'W</named-content>), 23 Sep 1995, D. and W. N. Mathis (1♂, 1♀; USNM); Fajardo, Las Croabas (Seven Seas Beach; <named-content xmlns:xlink="http://www.w3.org/1999/xlink" content-type="dwc:verbatimCoordinates" xlink:type="simple">18°23'N, 65°37'W</named-content>), 17 Feb 1996, W. E. Steiner, J. M. Swearingen (1♂; USNM); Playa de Guayanilla (<named-content xmlns:xlink="http://www.w3.org/1999/xlink" content-type="dwc:verbatimCoordinates" xlink:type="simple">18°0.4'N, 66°46.1'W</named-content>), 19 Sep 1995, D. and W. N. Mathis (11♂, 1♀; USNM); Playa de Ponce (<named-content xmlns:xlink="http://www.w3.org/1999/xlink" content-type="dwc:verbatimCoordinates" xlink:type="simple">17°58.9'N, 66°37.2'W</named-content>), 26 Apr 1954, H. J. Teas (1♂, 1♀; USNM).</p><p>ST. LUCIA. Castries (5 km S; <named-content xmlns:xlink="http://www.w3.org/1999/xlink" content-type="dwc:verbatimCoordinates" xlink:type="simple">13°59'N, 60°00'W</named-content>), 16 Jun 1991, D. and W. N. Mathis (2♂, 4♀; USNM); Dauphin Boguis (1.6 km S Marquis; <named-content xmlns:xlink="http://www.w3.org/1999/xlink" content-type="dwc:verbatimCoordinates" xlink:type="simple">14°01'N, 60°55'W</named-content>), 17 Jun 1991, D. and W. N. Mathis (1♀; USNM); Fond St. Jacques (<named-content xmlns:xlink="http://www.w3.org/1999/xlink" content-type="dwc:verbatimCoordinates" xlink:type="simple">13°50'N, 61°02'W</named-content>), 13-14 Jun 1991, W. N. and D. Mathis (1♂; USNM); Laborie (5 km W; <named-content xmlns:xlink="http://www.w3.org/1999/xlink" content-type="dwc:verbatimCoordinates" xlink:type="simple">13°49'N, 60°54'W</named-content>), 15 Jun 1991, D. and W. N. Mathis (3♂, 3♀; USNM); Soufrière (beach; <named-content xmlns:xlink="http://www.w3.org/1999/xlink" content-type="dwc:verbatimCoordinates" xlink:type="simple">13°51'N, 61°54'W</named-content>), 11-12 Jun 1991, W. N. and D. Mathis (1♀; USNM); Sulphur Spring (<named-content xmlns:xlink="http://www.w3.org/1999/xlink" content-type="dwc:verbatimCoordinates" xlink:type="simple">13°50'N, 61°03'W</named-content>), 14 Jun 1991, D. and W. N. Mathis (1♂, 4♀; USNM).</p><p>ST. VINCENT. Charlotte: Spring (<named-content xmlns:xlink="http://www.w3.org/1999/xlink" content-type="dwc:verbatimCoordinates" xlink:type="simple">13°11.1'N, 61°08.5'W</named-content>), 6 Sep 1997, W. N. Mathis (4♂, 1♀; USNM). St. Andrew: Buccament Bay (near beach; <named-content xmlns:xlink="http://www.w3.org/1999/xlink" content-type="dwc:verbatimCoordinates" xlink:type="simple">13°11'N, 61°16'W</named-content>), 25-28 Mar 1989, W. N. Mathis (20♂, 21♀; USNM); Layou (<named-content xmlns:xlink="http://www.w3.org/1999/xlink" content-type="dwc:verbatimCoordinates" xlink:type="simple">13°12'N, 61°17'W</named-content>), 8 Jun 1991, D. and W. N. Mathis (3♀; USNM). St. George: Yambou Head, 27 Mar 1989, W. N. Mathis (2♂; USNM). St. Patrick: Cumberland Bay (<named-content xmlns:xlink="http://www.w3.org/1999/xlink" content-type="dwc:verbatimCoordinates" xlink:type="simple">13°16'N, 61°16'W</named-content>), 15 Sep 1997, W. N. Mathis (10♂, 9♀; USNM).</p><p>TRINIDAD AND TOBAGO. Tobago. St. Patrick: Pigeon Point (beach; <named-content xmlns:xlink="http://www.w3.org/1999/xlink" content-type="dwc:verbatimCoordinates" xlink:type="simple">11°9.7'N, 60°50'W</named-content>), 19 Apr 1994, D. and W. N. Mathis (13♂, 7♀; USNM). St. Paul: Delaford, Kings Bay (<named-content xmlns:xlink="http://www.w3.org/1999/xlink" content-type="dwc:verbatimCoordinates" xlink:type="simple">11°16'N, 60°32.8'W</named-content>), 13 Jun 1993, W. N. Mathis (5♂, 1♀; USNM); Kendall (<named-content xmlns:xlink="http://www.w3.org/1999/xlink" content-type="dwc:verbatimCoordinates" xlink:type="simple">11°14.3'N, 60°35.7'W</named-content>), 21 Apr 1994, W. N. Mathis (2♂, 1♀; USNM). Trinidad. St. Andrew: Lower Manzanilla (12 km S; <named-content xmlns:xlink="http://www.w3.org/1999/xlink" content-type="dwc:verbatimCoordinates" xlink:type="simple">10°24'N, 61°02'W</named-content>), bridge over Nariva River, 20-27 Jun 1993, W. N. Mathis (2♂, 5♀; USNM); Lower Manzanilla (16 km S; <named-content xmlns:xlink="http://www.w3.org/1999/xlink" content-type="dwc:verbatimCoordinates" xlink:type="simple">10°22'N, 61°01'W</named-content>), 20 Jun 1993, W. N. Mathis (9♂, 5♀; USNM). St. Patrick: Pitch Lake (<named-content xmlns:xlink="http://www.w3.org/1999/xlink" content-type="dwc:verbatimCoordinates" xlink:type="simple">10°14'N, 61°38'W</named-content>), 24 Jun 1993, W. N. Mathis (2♀; USNM).</p><p>Distribution (<xref ref-type="fig" rid="F11">Fig. 28</xref>). Neotropical: Belize, Costa Rica (Guanacaste, Limón, Puntarenas), Ecuador (Guayas, Manabi), Guyana, Honduras (Cortés), Mexico (Chiapas), Panama, Trinidad and Tobago, West Indies (Barbados, Cuba, Dominica, Dominican Republic, Grand Cayman, Grenada, Haiti, Jamaica, Puerto Rico, St. Lucia, St. Vincent).</p></tp:treatment-sec><tp:treatment-sec sec-type="Remarks"><title>Remarks.</title><p>Although similar to <italic><tp:taxon-name>Polytrichophora conciliata</tp:taxon-name></italic> and <italic><tp:taxon-name>Polytrichophora marinoniorum</tp:taxon-name></italic> in having a row of setulae along the anteroventral surface of the forefemur and in having a small H-shaped hypandrium in ventral view, this species is distinguished from these congeners in having a shortened ventral epandrial process (<xref ref-type="fig" rid="F10">Fig. 24</xref>).<!--PageBreak--></p><fig id="F10" position="float" orientation="portrait"><label>Figures 24–27.</label><caption><p>Illustration of <italic><tp:taxon-name>Polytrichophora adarca</tp:taxon-name></italic> sp. n. (male) (Mexico. Chiapas: Boca de Cielo) <bold>24</bold> epandrium and cerci, posterior view <bold>25</bold> same, lateral view <bold>26</bold> internal structures of male terminalia (aedeagus [shaded], phallapodeme, gonite, hypandrium), ventral view <bold>27</bold> same, lateral view. Scale bar = 0.1 mm.</p></caption><graphic xmlns:xlink="http://www.w3.org/1999/xlink" xlink:href="ZooKeys-231-001-g010.jpg" position="float" orientation="portrait" xlink:type="simple"/></fig><fig id="F11" position="float" orientation="portrait"><label>Figure 28.</label><caption><p>Distribution of <italic><tp:taxon-name>Polytrichophora adarca</tp:taxon-name></italic> sp. n.</p></caption><graphic xmlns:xlink="http://www.w3.org/1999/xlink" xlink:href="ZooKeys-231-001-g011.jpg" position="float" orientation="portrait" xlink:type="simple"/></fig></tp:treatment-sec><ref-list><ref id="B21"><mixed-citation xmlns:xlink="http://www.w3.org/1999/xlink" xlink:type="simple"><person-group><name name-style="western"><surname>Mathis</surname><given-names>WN</given-names></name><name name-style="western"><surname>Zatwarnicki</surname><given-names>T</given-names></name></person-group> (<year>1995</year>)<article-title> A world catalog of the shore flies (Diptera: Ephydridae).</article-title><source>Memoirs on Entomology, International</source><volume>4</volume>, vi+<lpage>423</lpage> pp.</mixed-citation></ref></ref-list></tp:taxon-treatment>
