# Supplementary material for: A revision of the new world species of Polytrichophora Cresson and Facitrichophora, new genus (Diptera, Ephydridae)
Source: Zookeys. 2012 Oct 24;(231):1–116. doi: 10.3897/zookeys.231.3687 (PMC3494023; doi:10.3897/zookeys.231.3687)
Supplement: XML Treatment for Polytrichophora agens [file zookeys.231.3687-treatment9.xml]

<!DOCTYPE tp:taxon-treatment
  PUBLIC "-//TaxonX//DTD Taxonomic Treatment Publishing DTD v0 20100105//EN" "tax-treatment-NSO.dtd">
<tp:taxon-treatment xmlns:tp="http://www.plazi.org/taxpub"><tp:treatment-meta><mixed-citation publication-type="journal"><person-group><name><surname>Mathis</surname><given-names>Wayne N.</given-names></name><name><surname>Zatwarnicki</surname><given-names>Tadeusz</given-names></name></person-group><article-title>A revision of the new world species of 
                    <italic>Polytrichophora</italic> Cresson and 
                    <italic>Facitrichophora</italic>, new genus (Diptera, Ephydridae)
                </article-title><source>Zookeys</source><day>24</day><month>10</month><year>2012</year><volume>2012</volume><issue>231</issue><fpage>1</fpage><lpage>116</lpage><pub-id pub-id-type="doi">10.3897/zookeys.231.3687</pub-id></mixed-citation></tp:treatment-meta><tp:nomenclature><tp:taxon-name>
                        <tp:taxon-name-part taxon-name-part-type="genus">Polytrichophora</tp:taxon-name-part>
                        <tp:taxon-name-part taxon-name-part-type="species">agens</tp:taxon-name-part>
                    <object-id xmlns:xlink="http://www.w3.org/1999/xlink" xlink:type="simple">http://species-id.net/wiki/Polytrichophora_agens</object-id>
								</tp:taxon-name><tp:taxon-authority>Cresson</tp:taxon-authority><xref ref-type="fig" rid="F12">Figs 29</xref><xref ref-type="fig" rid="F13"/><xref ref-type="fig" rid="F14">37</xref><tp:nomenclature-citation-list><tp:nomenclature-citation><tp:taxon-name>Polytrichophora agens</tp:taxon-name><comment><xref ref-type="bibr" rid="B4">Cresson 1924</xref>: 161; <xref ref-type="bibr" rid="B7">1942</xref>: 114 [review of Nearctic fauna]. <xref ref-type="bibr" rid="B28">Wirth 1956</xref>: 9 [list, Bahamas]; <xref ref-type="bibr" rid="B29">1965</xref>: 740 [Nearctic catalog]; <xref ref-type="bibr" rid="B30">1968</xref>: 8 [Neotropical catalog]. <xref ref-type="bibr" rid="B21">Mathis and Zatwarnicki 1995</xref>: 183–184 [world catalog]. <xref ref-type="bibr" rid="B17">Mathis 1997b</xref>: 36–39 [review, Belize].</comment></tp:nomenclature-citation></tp:nomenclature-citation-list></tp:nomenclature><tp:treatment-sec sec-type="Diagnosis"><title>Diagnosis.</title><p>This species is distinguished from congeners by the following combination of characters: Moderately small shore flies, body length 2.30–2.90 mm (comparatively large and robust in comparison to congeners).</p><p><italic>Head</italic> (<xref ref-type="fig" rid="F12">Figs 29–30</xref>): Frons dull, heavily microtomentose, 2-toned, mostly tan with some faint golden reflections on posterior 2/3, anterior 1/3 (from level of fronto-orbital setae anteriad), gray. Antenna mostly yellow to yellowish orange, anterior portion of pedicel and basodorsal area of basal flagellomere with some blackish coloration; arista with 5 dorsal rays. Face at narrowest point about equal to combined length of pedicel and basal flagellomere; face densely microtomentose with subshiny to pearly luster, mostly white but with considerable gold coloration in antennal grooves and extended laterally onto parafacial; parafacial color not markedly differing from midfacies; parafacial becoming much wider ventrally and with slight to considerable ventral dilation, 2–3 times wider ventrally than dorsally; gena moderately high, height about equal to combined length of pedicel and basal flagellomere; gena-to-eye ratio 0.20–0.23.</p><p><italic>Thorax</italic> (<xref ref-type="fig" rid="F12">Fig. 31</xref>): Mesonotum mostly dull, densely microtomentose, concolorous with posterior 2/3 of frons; pleural area blackish gray. Anterior margin of wing lacking spine-like setae; costal vein ratio 0.54–0.58; M vein ratio 0.55–0.58. Forefemur lacking a row of 9–10 short, stout setulae along apical half of anteroventral surface; forefemur with a row of 7–9, of mostly elongate, well-developed, evenly spaced posteroventral setae, each equal to width of femur; tibiae mostly yellowish; basal tarsomeres yellow, apical 1–2 brown.</p><p><italic>Abdomen</italic>: Tergites dull to subshiny, gray to blackish brown; tergites 1–4 bicolored, mostly blackish brown dorsally, gray lateroventrally; tergites 3–4 of male subequal, 4th not unusually longer, tergite 3 not produced ventrolaterally; dorsum of tergite 5 of male not darker than preceding tergites and usually with distinct, semicircular, grayish areas laterally; tergite 5 of male in dorsal view not markedly narrowed posteriorly, bearing row of 6–10, distinctly larger setae along extreme posterior margin with posterodorsal orientation; tergite 5 of male also gray on posterior 1/2–1/3; male sternite 1 transversely rectangular; sternite 2 much longer than wide, narrowly triangular, wider anteriorly, anterior margin emarginate; sternite 3 longer than wide, more robust than sternite 2, lateral margins shallowly arched, nearly parallel sided; sternite 4 robustly T-shaped, with posterior, transverse bar; sternite 5 as 2 , narrow, bar-like sternites. Male terminalia (<xref ref-type="fig" rid="F13">Figs 32–36</xref>): Many structures asymmetrical; epandrium asymmetrical (<xref ref-type="fig" rid="F13">Fig. 32</xref>), connected dorsally above cerci, in posterior view (Fig <!--PageBreak--><!--PageBreak-->32) tapered ventrally to an acutely pointed apex under which lies cordate-shaped, laterally flanged anterior margin (<xref ref-type="fig" rid="F13">Fig. 32</xref>); epandrium in lateral view (<xref ref-type="fig" rid="F13">Fig. 33</xref>) slightly curved anteroventrally, pointed apically, and with subapical ledge that also ends ventrally in a point; gonite in lateral view (<xref ref-type="fig" rid="F13">Fig. 36</xref>) mostly rod-like, obtusely angled, end toward aedeagal base slightly enlarged, clavate; aedeagus with distinct basiphallus and distiphallus, in lateral view (<xref ref-type="fig" rid="F13">Fig. 36</xref>) basiphallus somewhat tubular but lacking digitiform projection at apex, in ventral view (<xref ref-type="fig" rid="F13">Fig. 35</xref>) narrowly cordate; distiphallus more membranous, contorted and sinuous, asymmetrically bifurcate apically (<xref ref-type="fig" rid="F13">Figs 35–36</xref>); phallapodeme in lateral view (<xref ref-type="fig" rid="F13">Fig. 36</xref>) as a curved, narrow, rod with keel essentially undeveloped, in ventral view (<xref ref-type="fig" rid="F13">Fig. 35</xref>) asymmetrical, as a curved rod; hypandrium in lateral view (<xref ref-type="fig" rid="F13">Fig. 36</xref>) short, rod-like, enlarged toward anterior margin, in ventral view (<xref ref-type="fig" rid="F13">Fig. 35</xref>) transversely crescent shaped, narrow.</p></tp:treatment-sec><tp:treatment-sec sec-type="Type material"><title>Type material.</title><p>The holotype female is labeled “Galveston J[u]n[e] [19]00 Tex[as]/W. M. Wheeler Collection./Holo-TYPE Polytrichophora AGENS E. T. Cresson Jr [maroon; species name handwritten]. The holotype is double mounted (pin in a rectangular card), is in good condition, and is deposited in the AMNH.</p></tp:treatment-sec><tp:treatment-sec sec-type="Type locality"><title>Type locality.</title><p>United States. Texas. Galveston (<named-content xmlns:xlink="http://www.w3.org/1999/xlink" content-type="dwc:verbatimCoordinates" xlink:type="simple">29°18.1'N, 94°47.9'W</named-content>).</p></tp:treatment-sec><tp:treatment-sec sec-type="Other specimens examined"><title>Other specimens examined.</title><p>Nearctic. UNITED STATES. DELAWARE. <bold>Sussex:</bold> Rehoboth (<named-content xmlns:xlink="http://www.w3.org/1999/xlink" content-type="dwc:verbatimCoordinates" xlink:type="simple">38°43.2'N, 75°04.6'W</named-content>), 25 Jun 1939, A. L. Melander (1♀; ANSP).</p><p>FLORIDA. <bold>Lee:</bold> Fort Myers (<named-content xmlns:xlink="http://www.w3.org/1999/xlink" content-type="dwc:verbatimCoordinates" xlink:type="simple">26°38.4'N, 81°52.3'W</named-content>), 24 Apr 1930, A. L. Melander (1♂; ANSP). <bold>Monroe:</bold> Bahia Honda Key (<named-content xmlns:xlink="http://www.w3.org/1999/xlink" content-type="dwc:verbatimCoordinates" xlink:type="simple">24°40.1'N, 81°15.9'W</named-content>; seashore), 11 Apr 1970, W. W. Wirth (3♂, 2♀; USNM); Big Pine Key, Long Beach (<named-content xmlns:xlink="http://www.w3.org/1999/xlink" content-type="dwc:verbatimCoordinates" xlink:type="simple">24°38.1'N, 81°21.6'W</named-content>), 11 Feb 2000, D. and W. N. Mathis (20♂, 5♀; USNM); Flamingo, Everglades National Park (<named-content xmlns:xlink="http://www.w3.org/1999/xlink" content-type="dwc:verbatimCoordinates" xlink:type="simple">25°18.8'N, 80°56.2'W</named-content>), 25 Jan 1939, A. L. Melander (1♂, 2♀; ANSP); Layton (Long Key; (<named-content xmlns:xlink="http://www.w3.org/1999/xlink" content-type="dwc:verbatimCoordinates" xlink:type="simple">24°49.9'N, 80°48.3'W</named-content>), 10 Feb 2000, D. and W. N. Mathis (1♀; USNM); Sugarloaf Key (<named-content xmlns:xlink="http://www.w3.org/1999/xlink" content-type="dwc:verbatimCoordinates" xlink:type="simple">24°38.6'N, 81°30.9'W</named-content>), 11 Feb 2000, D. and W. N. Mathis (2♂, 1♀; USNM).</p><p>MISSISSIPPI. <bold>Jackson:</bold> Ocean Springs, Marsh Point, Gulf Coast Research Laboratory (<named-content xmlns:xlink="http://www.w3.org/1999/xlink" content-type="dwc:verbatimCoordinates" xlink:type="simple">30°23.6'N, 88°47.8'W</named-content>), 4–6 Jun 1962, D. L. Deonier (16♂, 165♀; USNM).</p><p>NORTH CAROLINA. <bold>Brunswick:</bold> Southport (<named-content xmlns:xlink="http://www.w3.org/1999/xlink" content-type="dwc:verbatimCoordinates" xlink:type="simple">33°55.3'N, 78°01.2'W</named-content>), 19 Apr 1989, D. and W. N. Mathis (7♀; USNM).</p><p>TEXAS. <bold>Aransas:</bold> Aransas State Park (<named-content xmlns:xlink="http://www.w3.org/1999/xlink" content-type="dwc:verbatimCoordinates" xlink:type="simple">28°08.1'N, 96°58.9'W</named-content>), 20 May 1972, W. W. Wirth (1♀; USNM). <bold>Galveston:</bold> Galveston (<named-content xmlns:xlink="http://www.w3.org/1999/xlink" content-type="dwc:verbatimCoordinates" xlink:type="simple">29°18.1'N, 94°47.9'W</named-content>), Jan 1900, W.M. Wheeler (1♂, 1♀; ANSP); Galveston Island (<named-content xmlns:xlink="http://www.w3.org/1999/xlink" content-type="dwc:verbatimCoordinates" xlink:type="simple">29°10'N, 94°05'W</named-content>), 14 May 1993, D. and W. N. Mathis (1♂; USNM).</p><p>VIRGINIA. <bold>Accomack:</bold> Assateague Island, Toms Cove (<named-content xmlns:xlink="http://www.w3.org/1999/xlink" content-type="dwc:verbatimCoordinates" xlink:type="simple">37°53.3'N, 75°20.6'W</named-content>), 20 Sep 2007, D. and W. N. Mathis (1♀; USNM); Assateague Island, wildlife loop (<named-content xmlns:xlink="http://www.w3.org/1999/xlink" content-type="dwc:verbatimCoordinates" xlink:type="simple">37°54.6'N, 75°21.1'W</named-content>), 20 Sep 2007, D. and W. N. Mathis (1♂; USNM).</p><p>Neotropical. BAHAMAS. <bold>Andros:</bold> Fresh Creek (<named-content xmlns:xlink="http://www.w3.org/1999/xlink" content-type="dwc:verbatimCoordinates" xlink:type="simple">24°44'N, 77°47'W</named-content>), 23 Apr 1953, E. B. Hayden (1♀; AMNH). <bold>Grand Bahamas Island:</bold> West End (<named-content xmlns:xlink="http://www.w3.org/1999/xlink" content-type="dwc:verbatimCoordinates" xlink:type="simple">26°41'N, 78°58'W</named-content>), 12 May 1953, E. B. Hayden, L. Giovannoli, G. B. Rabb (1♀; AMNH). <bold>Rum Cay:</bold> near Port Nelson (<named-content xmlns:xlink="http://www.w3.org/1999/xlink" content-type="dwc:verbatimCoordinates" xlink:type="simple">23°39.6'N, 74°49.8'W</named-content>), 16 Mar 1953, E. B. Hayden, L. Giovannoli (2♀; AMNH)<!--PageBreak--><!--PageBreak-->.</p><p>BELIZE. <bold>Stann Creek:</bold> Bread and Butter Cay (<named-content xmlns:xlink="http://www.w3.org/1999/xlink" content-type="dwc:verbatimCoordinates" xlink:type="simple">16°45'N, 88°09'W</named-content>), Mar 1988, W. N. Mathis (1♀; USNM); Hopkins (<named-content xmlns:xlink="http://www.w3.org/1999/xlink" content-type="dwc:verbatimCoordinates" xlink:type="simple">16°52'N, 88°17'W</named-content>), 3 Apr 1993, W. N. Mathis (2♂, 1♀; USNM); Man of War Cay (<named-content xmlns:xlink="http://www.w3.org/1999/xlink" content-type="dwc:verbatimCoordinates" xlink:type="simple">17°13'N, 87°54'W</named-content>), Nov 1987, W. N. and D. Mathis (1♀; USNM); Round Cay (near Coco Plum Cay; <named-content xmlns:xlink="http://www.w3.org/1999/xlink" content-type="dwc:verbatimCoordinates" xlink:type="simple">16°52'N, 88°07'W</named-content>), Mar 1988, W. N. Mathis (1♂, 1♀; USNM); Stewart Cay (<named-content xmlns:xlink="http://www.w3.org/1999/xlink" content-type="dwc:verbatimCoordinates" xlink:type="simple">16°46'N, 88°09'W</named-content>), 9 Nov 1987, W. N. Mathis (1♂, 1♀; USNM); Twin Cays (Aanderaa Flats, dock area, east shore of East Island, mud flat near Lair Channel, south end of West Island, West Bay; <named-content xmlns:xlink="http://www.w3.org/1999/xlink" content-type="dwc:verbatimCoordinates" xlink:type="simple">16°49.9'N, 88°06.1'W</named-content>), Mar-Nov 1987, 1988, W. N. and D. Mathis (35♂, 29♀; USNM); Wee Wee Cay (<named-content xmlns:xlink="http://www.w3.org/1999/xlink" content-type="dwc:verbatimCoordinates" xlink:type="simple">16°45.9'N, 88°08.6'W</named-content>), Mar-Nov 1987, 1988, W. N. and D. Mathis (2♂, 1♀; USNM).</p><p>CUBA. <bold>Havana:</bold> Playa Jibacoa (<named-content xmlns:xlink="http://www.w3.org/1999/xlink" content-type="dwc:verbatimCoordinates" xlink:type="simple">23°08.9'N, 81°51'W</named-content>), 26 Apr 1983, W. N. Mathis (2♀; USNM); Puerto Escondido (<named-content xmlns:xlink="http://www.w3.org/1999/xlink" content-type="dwc:verbatimCoordinates" xlink:type="simple">23°08.7'N, 81°42.5'W</named-content>), 26 Apr 1983, W. N. Mathis (1♀; USNM)). <bold>Sancti Spiritus:</bold> La Boca (4 km S; <named-content xmlns:xlink="http://www.w3.org/1999/xlink" content-type="dwc:verbatimCoordinates" xlink:type="simple">21°45.9'N, 80°01.5'W</named-content>), 12 Dec 1994, W. N. Mathis (3♂, 6♀; USNM).</p><p>DOMINICAN REPUBLIC. <bold>Azua:</bold> Puerto Viejo (<named-content xmlns:xlink="http://www.w3.org/1999/xlink" content-type="dwc:verbatimCoordinates" xlink:type="simple">18°20.9'N, 70°50.4'W</named-content>), 14 May 1995, W. N. Mathis (8♂, 4♀; USNM). <bold>Barahona:</bold> Barahona (<named-content xmlns:xlink="http://www.w3.org/1999/xlink" content-type="dwc:verbatimCoordinates" xlink:type="simple">18°12'N, 71°5.3'W</named-content>), 20 May 1998, D. and W. N. Mathis (7♂, 4♀; USNM). <bold>La Altagracía:</bold> Bayahibe (<named-content xmlns:xlink="http://www.w3.org/1999/xlink" content-type="dwc:verbatimCoordinates" xlink:type="simple">18°22.3'N, 68°50.4'W</named-content>), 13 May 1994, W. N. Mathis (3♂, 5♀; USNM). <bold>La Romana:</bold>Isla Saona, Catuano (<named-content xmlns:xlink="http://www.w3.org/1999/xlink" content-type="dwc:verbatimCoordinates" xlink:type="simple">18°11.7'N, 68°46.8'W</named-content>), 13 May 1995, W. N. Mathis (4♂, 2♀; USNM); Isla Saona, Mano Juan (<named-content xmlns:xlink="http://www.w3.org/1999/xlink" content-type="dwc:verbatimCoordinates" xlink:type="simple">18°08.1'N, 68°44.5'W</named-content>), 13 May 1995, W. N. Mathis (11♂, 6♀; USNM). <bold>Monte Cristi:</bold> Monte Cristi (beach; <named-content xmlns:xlink="http://www.w3.org/1999/xlink" content-type="dwc:verbatimCoordinates" xlink:type="simple">19°51.5'N, 71°39.5'W</named-content>), 18 May 1995, W. N. Mathis (2♂; USNM). <bold>Pedernales:</bold> Lago Oviedo (N shore; <named-content xmlns:xlink="http://www.w3.org/1999/xlink" content-type="dwc:verbatimCoordinates" xlink:type="simple">17°47'N, 71°22.5'W</named-content>), 15 May 1995, W. N. Mathis (1♂, 3♀; USNM).</p><p>GRAND CAYMAN. Airport (2 km E; <named-content xmlns:xlink="http://www.w3.org/1999/xlink" content-type="dwc:verbatimCoordinates" xlink:type="simple">19°17.1'N, 81°21'W</named-content>), 26 Apr 1994, W. N. Mathis (2♂; USNM); Bodden Town (1.6 km E; <named-content xmlns:xlink="http://www.w3.org/1999/xlink" content-type="dwc:verbatimCoordinates" xlink:type="simple">19°17.5'N, 81°13.3'W</named-content>), Meagre Bay Pond, 29 Apr 1993, W. N. Mathis (4♂, 5♀; USNM); Double Head (<named-content xmlns:xlink="http://www.w3.org/1999/xlink" content-type="dwc:verbatimCoordinates" xlink:type="simple">19°23.4'N, 81°22.3'W</named-content>), 27 Apr 1994, D. and W. N. Mathis (2♂, 5♀; USNM); Frank Sound Road (<named-content xmlns:xlink="http://www.w3.org/1999/xlink" content-type="dwc:verbatimCoordinates" xlink:type="simple">19°18.9'N, 81°10.9'W</named-content>), 28 Apr 1994, W. N. Mathis (2♂, 4♀; USNM); George Town Harbour (<named-content xmlns:xlink="http://www.w3.org/1999/xlink" content-type="dwc:verbatimCoordinates" xlink:type="simple">19°18'N, 81°22.9'W</named-content>), 28–29 Apr 1994, W. N. Mathis (9♂, 2♀; USNM); Governor Gore Bird Sanctuary (<named-content xmlns:xlink="http://www.w3.org/1999/xlink" content-type="dwc:verbatimCoordinates" xlink:type="simple">19°16.7'N, 81°18.5'W</named-content>), 25 Apr 1994, W. N. Mathis (6♂, 1♀; USNM); Heritage Beach (<named-content xmlns:xlink="http://www.w3.org/1999/xlink" content-type="dwc:verbatimCoordinates" xlink:type="simple">19°18'N, 81°9.8'W</named-content>), 28 Apr 1994, W. N. Mathis (3♂, 1♀; USNM); Spotts (<named-content xmlns:xlink="http://www.w3.org/1999/xlink" content-type="dwc:verbatimCoordinates" xlink:type="simple">19°16.5'N, 81°19.1'W</named-content>), 25 Apr 1994, W. N. Mathis (11♂, 9♀; USNM).</p><p>JAMAICA. <bold>Clarendon:</bold> Barnswell Beach (<named-content xmlns:xlink="http://www.w3.org/1999/xlink" content-type="dwc:verbatimCoordinates" xlink:type="simple">17°45.'N, 77°08.5'W</named-content>), 13 May 1996, D. and W. N. Mathis, H. B. Williams (13♂, 1♀; USNM); Farquhars Beach (<named-content xmlns:xlink="http://www.w3.org/1999/xlink" content-type="dwc:verbatimCoordinates" xlink:type="simple">17°50.9'N, 77°22.8'W</named-content>), 9 May 1996, D. and W. N. Mathis, H. B. Williams (9♂, 1♀; USNM); Jackson Bay (<named-content xmlns:xlink="http://www.w3.org/1999/xlink" content-type="dwc:verbatimCoordinates" xlink:type="simple">17°44.7'N,77°12.6'W</named-content>), 13 May 1996, D. and W. N. Mathis, H. B. Williams (5♂; USNM); Portland Cottage (1 km S; <named-content xmlns:xlink="http://www.w3.org/1999/xlink" content-type="dwc:verbatimCoordinates" xlink:type="simple">17°45.8'N, 77°12.6'W</named-content>), 13 May 1996, D. and W. N. Mathis, H. B. Williams (4♂, 1♀; USNM). <bold>Manchester:</bold> Alligator Pond (<named-content xmlns:xlink="http://www.w3.org/1999/xlink" content-type="dwc:verbatimCoordinates" xlink:type="simple">17°52.1'N, 77°33.9'W</named-content>), 8 May 1996, D. and W. N. Mathis, H. B. Williams (1♂, 3♀; USNM). <bold>St. Andrew:</bold> Mavis Bank (1.7 km E; <named-content xmlns:xlink="http://www.w3.org/1999/xlink" content-type="dwc:verbatimCoordinates" xlink:type="simple">18°02.4'N, 77°39.5'W</named-content>; 575 m), Yallahs River, 21–22 Apr-1 May 2000, W. N. Mathis (2♂, 1♀; USNM); Mavis Bank (4.3 km SE; <named-content xmlns:xlink="http://www.w3.org/1999/xlink" content-type="dwc:verbatimCoordinates" xlink:type="simple">18°01.4'N, 76°38.1'W</named-content>; 480 m); Yallahs River, 22–23 Apr 2000, W. <!--PageBreak-->N. Mathis (1♂, 1♀; USNM). <bold>St. Elizabeth:</bold> Black River (<named-content xmlns:xlink="http://www.w3.org/1999/xlink" content-type="dwc:verbatimCoordinates" xlink:type="simple">18°01.4'N, 77°51.1'W</named-content>), 11 May 1996, D. and W. N. Mathis, H. B. Williams (5♂, 4♀; USNM); Salt Pond, Parottee Beach (<named-content xmlns:xlink="http://www.w3.org/1999/xlink" content-type="dwc:verbatimCoordinates" xlink:type="simple">17°58.1'N, 77°50.2'W</named-content>), 19 Apr 2000, W. N. Mathis (7♂, 3♀; USNM); Ys Falls (<named-content xmlns:xlink="http://www.w3.org/1999/xlink" content-type="dwc:verbatimCoordinates" xlink:type="simple">18°09.3'N, 77°49.5'W</named-content>), 17–18 Apr 2000, W. N. Mathis (1♀; USNM). <bold>Westmoreland:</bold> Negril (S beach; <named-content xmlns:xlink="http://www.w3.org/1999/xlink" content-type="dwc:verbatimCoordinates" xlink:type="simple">18°17.7'N, 78°21.4'W</named-content>), 11 May 1996, D. and W. N. Mathis, H. B. Williams (1♀; USNM).</p><p>PUERTO RICO. Playa de Guayanilla (<named-content xmlns:xlink="http://www.w3.org/1999/xlink" content-type="dwc:verbatimCoordinates" xlink:type="simple">18°0.4'N, 66°46.1'W</named-content>), 19 Sep 1995, D. and W. N. Mathis (1♀; USNM); Punta Jacinto (near Guanica; <named-content xmlns:xlink="http://www.w3.org/1999/xlink" content-type="dwc:verbatimCoordinates" xlink:type="simple">17°57'N, 66°52.6'W</named-content>), 20 Sep 1995, D. and W. N. Mathis (1♂, 1♀; USNM).</p></tp:treatment-sec><tp:treatment-sec sec-type="Distribution"><title>Distribution</title><p>(<xref ref-type="fig" rid="F14">Fig. 37</xref>). Nearctic: United States (Delaware, Florida, Mississippi, North Carolina, Texas, Virginia). Neotropical: Bahamas, Belize, West Indies (Cuba, Dominican Republic, Grand Cayman, Jamaica, Puerto Rico).</p></tp:treatment-sec><tp:treatment-sec sec-type="Natural history"><title>Natural history.</title><p>All specimens that we have examined are from localities that are associated with marine or at least brackish-water shorelines, indicating a tolerance and perhaps an affinity for these habitats.</p></tp:treatment-sec><tp:treatment-sec sec-type="Remarks"><title>Remarks.</title><p>Specimens of this species are usually relatively large and robust, especially the abdominal tergites. Unlike most congeners, there is some asymmetry in some structures of the male terminalia (similar to <italic><tp:taxon-name>Polytrichophora flavella</tp:taxon-name></italic>; <xref ref-type="fig" rid="F13">Figs 32, 35</xref>). From similar congeners, this species is distinguished by the shortened apical arms (apparently secondarily shortened) of the H-shaped hypandrium.<!--PageBreak--></p><fig id="F12" position="float" orientation="portrait"><label>Figures 29–31.</label><caption><p>Illustration of <italic><tp:taxon-name>Polytrichophora agens</tp:taxon-name></italic> Cresson (male) (Grand Cayman. Governor Gore Bird Sanctuary (<named-content xmlns:xlink="http://www.w3.org/1999/xlink" content-type="dwc:verbatimCoordinates" xlink:type="simple">19°16.7'N, 81°18.5'W</named-content>)) <bold>29</bold> head, anterior view <bold>30</bold> same, lateral view <bold>31</bold> thorax, dorsal view.</p></caption><graphic xmlns:xlink="http://www.w3.org/1999/xlink" xlink:href="ZooKeys-231-001-g012.jpg" position="float" orientation="portrait" xlink:type="simple"/></fig><fig id="F13" position="float" orientation="portrait"><label>Figures 32–36.</label><caption><p>Illustration of <italic><tp:taxon-name>Polytrichophora agens</tp:taxon-name></italic> Cresson (male) (Florida. Monroe: Big Pine Key) <bold>32</bold> epandrium and cerci, posterior view <bold>33</bold> same, lateral view of left side <bold>34</bold> anterior portion of epandrium, lateral view of right side <bold>35</bold> internal structures of male terminalia (aedeagus [shaded], phallapodeme, gonite, hypandrium), ventral view <bold>36</bold> same, lateral view. Scale bar = 0.1 mm.</p></caption><graphic xmlns:xlink="http://www.w3.org/1999/xlink" xlink:href="ZooKeys-231-001-g013.jpg" position="float" orientation="portrait" xlink:type="simple"/></fig><fig id="F14" position="float" orientation="portrait"><label>Figure 37.</label><caption><p>Distribution of <italic><tp:taxon-name>Polytrichophora agens</tp:taxon-name></italic> Cresson.</p></caption><graphic xmlns:xlink="http://www.w3.org/1999/xlink" xlink:href="ZooKeys-231-001-g014.jpg" position="float" orientation="portrait" xlink:type="simple"/></fig></tp:treatment-sec><ref-list><ref id="B4"><mixed-citation xmlns:xlink="http://www.w3.org/1999/xlink" xlink:type="simple"><person-group><name name-style="western"><surname>Cresson</surname><given-names>ET Jr</given-names></name></person-group> (<year>1924</year>)<article-title> Descriptions of new genera and species of the dipterous family Ephydridae. Paper VI.</article-title><source>Entomological News </source><volume>35</volume> (<issue>5</issue>): <fpage>159</fpage>-<lpage>164</lpage>.</mixed-citation></ref><ref id="B7"><mixed-citation xmlns:xlink="http://www.w3.org/1999/xlink" xlink:type="simple"><person-group><name name-style="western"><surname>Cresson</surname><given-names>ET Jr</given-names></name></person-group> (<year>1942</year>)<article-title> Synopses of North American Ephydridae (Diptera) I. The subfamily Psilopinae, with descriptions of new species.</article-title><source>Transactions of the American Entomological Society </source><volume>68</volume>: <fpage>101</fpage>-<lpage>128</lpage>.</mixed-citation></ref><ref id="B28"><mixed-citation xmlns:xlink="http://www.w3.org/1999/xlink" xlink:type="simple"><person-group><name name-style="western"><surname>Wirth</surname><given-names>WW</given-names></name></person-group> (<year>1956</year>)<article-title> The Ephydridae (Diptera) of the Bahama Islands.</article-title><source>American Museum Novitates </source><volume>1817</volume>: <fpage>1</fpage>-<lpage>20</lpage>.</mixed-citation></ref><ref id="B29"><mixed-citation xmlns:xlink="http://www.w3.org/1999/xlink" xlink:type="simple"><person-group><name name-style="western"><surname>Wirth</surname><given-names>WW</given-names></name></person-group> (<year>1965</year>)<article-title> Ephydridae.</article-title> In: <person-group><name name-style="western"><surname>Stone</surname><given-names>A</given-names></name><name name-style="western"><surname>Sabrosky</surname><given-names>CW</given-names></name><name name-style="western"><surname>Wirth</surname><given-names>WW</given-names></name><name name-style="western"><surname>Foote</surname><given-names>RH</given-names></name><name name-style="western"><surname>Coulson</surname><given-names>JR</given-names></name></person-group> (<role>Eds</role>). <issue-title>A Catalog of the Diptera of America North of Mexico.</issue-title><source>Handbook 276: 1696 pp. U.S. Department of Agriculture, Washington, D.C</source>: <fpage>734</fpage>-<lpage>759</lpage>.</mixed-citation></ref><ref id="B30"><mixed-citation xmlns:xlink="http://www.w3.org/1999/xlink" xlink:type="simple"><person-group><name name-style="western"><surname>Wirth</surname><given-names>WW</given-names></name></person-group> (<year>1968</year>)<article-title> 77. Family Ephydridae.</article-title> In: <person-group><name name-style="western"><surname>Papavero</surname><given-names>N</given-names></name></person-group> (<role>Ed</role>). <issue-title>A Catalogue of the Diptera of the Americas South of the United States.</issue-title><source>Departamento de Zoologia, Secretaria da Agricultura. São Paulo</source>: <fpage>1</fpage>-<lpage>43</lpage>.</mixed-citation></ref><ref id="B21"><mixed-citation xmlns:xlink="http://www.w3.org/1999/xlink" xlink:type="simple"><person-group><name name-style="western"><surname>Mathis</surname><given-names>WN</given-names></name><name name-style="western"><surname>Zatwarnicki</surname><given-names>T</given-names></name></person-group> (<year>1995</year>)<article-title> A world catalog of the shore flies (Diptera: Ephydridae).</article-title><source>Memoirs on Entomology, International</source><volume>4</volume>, vi+<lpage>423</lpage> pp.</mixed-citation></ref><ref id="B17"><mixed-citation xmlns:xlink="http://www.w3.org/1999/xlink" xlink:type="simple"><person-group><name name-style="western"><surname>Mathis</surname><given-names>WN</given-names></name></person-group> (<year>1997b</year>)<article-title> The shore flies of the Belizean Cays (Diptera: Ephydridae).</article-title><source>Smithsonian Contributions to Zoology</source><volume>592</volume>: vi+<fpage>1</fpage>–<lpage>77</lpage>. doi: <ext-link ext-link-type="uri" xlink:href="http://dx.doi.org/10.5479/si.00810282.592" xlink:type="simple">10.5479/si.00810282.592</ext-link></mixed-citation></ref></ref-list></tp:taxon-treatment>
