# Supplementary material for: A revision of the new world species of Polytrichophora Cresson and Facitrichophora, new genus (Diptera, Ephydridae)
Source: Zookeys. 2012 Oct 24;(231):1–116. doi: 10.3897/zookeys.231.3687 (PMC3494023; doi:10.3897/zookeys.231.3687)
Supplement: XML Treatment for Polytrichophora barba [file zookeys.231.3687-treatment11.xml]

<!DOCTYPE tp:taxon-treatment
  PUBLIC "-//TaxonX//DTD Taxonomic Treatment Publishing DTD v0 20100105//EN" "tax-treatment-NSO.dtd">
<tp:taxon-treatment xmlns:tp="http://www.plazi.org/taxpub"><tp:treatment-meta><mixed-citation publication-type="journal"><person-group><name><surname>Mathis</surname><given-names>Wayne N.</given-names></name><name><surname>Zatwarnicki</surname><given-names>Tadeusz</given-names></name></person-group><article-title>A revision of the new world species of 
                    <italic>Polytrichophora</italic> Cresson and 
                    <italic>Facitrichophora</italic>, new genus (Diptera, Ephydridae)
                </article-title><source>Zookeys</source><day>24</day><month>10</month><year>2012</year><volume>2012</volume><issue>231</issue><fpage>1</fpage><lpage>116</lpage><pub-id pub-id-type="doi">10.3897/zookeys.231.3687</pub-id></mixed-citation></tp:treatment-meta><tp:nomenclature><tp:taxon-name>
                        <tp:taxon-name-part taxon-name-part-type="genus">Polytrichophora</tp:taxon-name-part>
                        <tp:taxon-name-part taxon-name-part-type="species">barba</tp:taxon-name-part>
                    <object-id xmlns:xlink="http://www.w3.org/1999/xlink" xlink:type="simple">urn:lsid:zoobank.org:act:B0A80F11-799A-4DA1-8984-F5FAB45FD8B7</object-id>
								<object-id xmlns:xlink="http://www.w3.org/1999/xlink" xlink:type="simple">http://species-id.net/wiki/Polytrichophora_barba</object-id>
								</tp:taxon-name><tp:taxon-status xmlns:xlink="http://www.w3.org/1999/xlink" xlink:type="simple">sp. n.</tp:taxon-status><xref ref-type="fig" rid="F17">Figs 43</xref><xref ref-type="fig" rid="F18">–47</xref><tp:nomenclature-citation-list><tp:nomenclature-citation><tp:taxon-name>Polytrichophora orbitalis</tp:taxon-name><comment> of authors, not Loew [misidentification]. <xref ref-type="bibr" rid="B31">Woodley and Hilburn 1994</xref>: 31 [list, Bermuda].</comment></tp:nomenclature-citation></tp:nomenclature-citation-list></tp:nomenclature><tp:treatment-sec sec-type="Diagnosis"><title>Diagnosis.</title><p>This species is distinguished from congeners by the following combination of characters: Small to moderately small shore flies, body length 1.65–2.10 mm.</p><p><italic>Head</italic>: Frons largely dull to faintly subshiny, moderately microtomentose, mostly grayish to brown, extreme anterior portion yellowish orange. Antenna mostly yellow to yellowish orange, arista with 5 dorsal rays. Face at narrowest point about equal to combined length of pedicel and basal flagellomere; face densely microtomentose, microtomentum with faint shiny to pearly luster, mostly yellow to faintly whitish yellow; parafacial and gena becoming slightly more whitish than face; parafacial becoming much wider ventrally with moderate ventral dilation; gena moderately short, height less than combined length of pedicel and basal flagellomere; gena-to-eye ratio 0.16–0.17.</p><p><italic>Thorax</italic>: Mesonotum mostly dull to faintly subshiny, densely microtomentose, mostly tan to brown, becoming gray laterally and anteriorly; pleural area mostly gray. Anterior margin of wing lacking spine-like setae; costal vein ratio 0.48–0.68; M vein ratio 0.47–0.60. Forefemur lacking a row of 9–10 short, stout setulae along apical half of anteroventral surface; forefemur with a row of 4–5, of moderately well-developed, evenly spaced posteroventral setae on apical half, each seta less than width of femur; tibiae mostly gray, only apices yellowish; basal tarsomeres yellow, apical 1–2 becoming slightly darker, mostly tannish yellow.</p><p><italic>Abdomen</italic>: Tergites widely subshiny gray medially, laterally tan to tannish gray. Male terminalia (<xref ref-type="fig" rid="F17">Figs 43</xref>–<xref ref-type="fig" rid="F18">47</xref>): Epandrium in posterior view (<xref ref-type="fig" rid="F17">Fig. 43</xref>) moderately broadly rounded dorsally, thereafter tapered ventrally to narrowly rounded ventral apex, in lateral view (<xref ref-type="fig" rid="F17">Fig. 43</xref>) with posterior margin curved with slight prominence at ventral fourth that bears a more dense tuft of setulae, anterior margin irregularly straight; cerci moderately sized, relatively narrowly fused with epandrium; aedeagus in lateral view (<xref ref-type="fig" rid="F18">Fig. 47</xref>) elongate, narrow, folded back on itself, basiphallus shallowly curved, parallel sided, distiphallus twisted, deeply recurved subapically; phallapodeme in lateral view rod-like, oriented almost perpendicular to general plane of terminalia, keel barely evident at hypandrial end, almost parallel sided, very shallowly angular, in ventral view (<xref ref-type="fig" rid="F17">Fig. 46</xref>) as a small rounded structure with short dorsal and ventral knobs; gonite in lateral view (<xref ref-type="fig" rid="F18">Fig. 47</xref>) narrow, elongate, nearly straight, rod-like, in ventral view (<xref ref-type="fig" rid="F17">Fig. 46</xref>) slightly asymmetrical, elongate, more curved toward hypandrial end; hypandrium in lateral view (<xref ref-type="fig" rid="F18">Fig. 47</xref>) nearly flat, very narrow and elongate, margins irregularly sinuous, in ventral view (<xref ref-type="fig" rid="F18">Fig. 47</xref>) slightly asymmetrically H-shaped with bar situated much closer to posterior portion, anterior arms slightly longer than bar, pointed apically, posterior short, about half length of bar and slightly flared laterally.</p></tp:treatment-sec><tp:treatment-sec sec-type="Type material"><title>Type material.</title><p>The holotype male is labeled “<bold>CUBA.</bold> Sanc[ti].Spiritus[,] Topes de Collantes[,] <named-content xmlns:xlink="http://www.w3.org/1999/xlink" content-type="dwc:verbatimCoordinates" xlink:type="simple">21°54.4'N, 80°01.4'W</named-content>, 670m, 9–11Dec1994[,] Wayne N. Mathis/HOLOTYPE ♂ <italic><tp:taxon-name>Polytrichophora barba</tp:taxon-name></italic> Mathis &amp; Zatwarnicki, USNM [red]/USNM ENT 00133322 [plastic bar code label].” The holotype is double mounted (minuten pin in a block of plastic), is in excellent condition, and is deposited in the USNM. Twenty-six paratypes (14♂, 12♀; USNM) bear the same label data as the holotype. Other paratypes are as follows: CUBA. <bold>Cienfuegos:</bold> Topes de Collantes (5 km WNW; <named-content xmlns:xlink="http://www.w3.org/1999/xlink" content-type="dwc:verbatimCoordinates" xlink:type="simple">21°56.5'N, 80°2.3'W</named-content>; 600 m), 11 Dec 1994, W. N. Mathis (2♀; USNM).<bold>Havana:</bold> Ojo de Agua (<named-content xmlns:xlink="http://www.w3.org/1999/xlink" content-type="dwc:verbatimCoordinates" xlink:type="simple">22°54.6'N, 82°29.1'W</named-content>), 8 Dec 1994, W. N. Mathis (3♀; USNM). <bold>Pinar del Rio:</bold> Soroa (<named-content xmlns:xlink="http://www.w3.org/1999/xlink" content-type="dwc:verbatimCoordinates" xlink:type="simple">22°47.7'N, 83°W</named-content>), 4–6 Dec 1994, W. N. Mathis (4♂, 3♀; USNM).<bold>Sancti Spiritus:</bold> Playa Ancón (<named-content xmlns:xlink="http://www.w3.org/1999/xlink" content-type="dwc:verbatimCoordinates" xlink:type="simple">21°44.1'N, 79°59.9'W</named-content>), 12 Dec 1994, W. N. Mathis (1♀; USNM).</p></tp:treatment-sec><tp:treatment-sec sec-type="Type locality"><title>Type locality.</title><p>Cuba. Sancti Spiritus: Topes de Collantes (<named-content xmlns:xlink="http://www.w3.org/1999/xlink" content-type="dwc:verbatimCoordinates" xlink:type="simple">21°54.4'N, 80°01.4'W</named-content>, 670 m).</p></tp:treatment-sec><tp:treatment-sec sec-type="Other specimens examined"><title>Other specimens examined.</title><p>Nearctic. BERMUDA. <bold>Devonshire:</bold> Devonshire Marsh (<named-content xmlns:xlink="http://www.w3.org/1999/xlink" content-type="dwc:verbatimCoordinates" xlink:type="simple">32°18'N, 64°45'W</named-content>), 30 May 1991, W. N. Mathis (2♂, 2♀; USNM).</p><p>Neotropical. ARGENTINA. <bold>Tucumán:</bold> Padre Monti, Burruyacu (<named-content xmlns:xlink="http://www.w3.org/1999/xlink" content-type="dwc:verbatimCoordinates" xlink:type="simple">26°29'S, 64°58'W</named-content>), 17 Jan 1948, R. Golbach (1♀; USNM).</p><p>BARBADOS. <bold>St. Andrew:</bold> Belleplaine (<named-content xmlns:xlink="http://www.w3.org/1999/xlink" content-type="dwc:verbatimCoordinates" xlink:type="simple">13°14.8'N, 59°33.6'W</named-content>), 21 May-1 Sep 1996, 1997, D. and W. N. Mathis, H. B. Williams (7♂, 3♀; USNM); Walkers Bridge (<named-content xmlns:xlink="http://www.w3.org/1999/xlink" content-type="dwc:verbatimCoordinates" xlink:type="simple">13°15'N, 59°34.5'W</named-content>), 11 Sep 1996, W. N. Mathis (1♀; USNM). <bold>St. Joseph:</bold> Joes River (<named-content xmlns:xlink="http://www.w3.org/1999/xlink" content-type="dwc:verbatimCoordinates" xlink:type="simple">13°12.8'N, 59°32.3'W</named-content>), 10 Sep 1996, W. N. Mathis (2♂; USNM).</p><p>BOLIVIA. <bold>Beni:</bold> Mission Cavinas (<named-content xmlns:xlink="http://www.w3.org/1999/xlink" content-type="dwc:verbatimCoordinates" xlink:type="simple">12°31.8'S, 66°55'W</named-content>), Jan, W. M Mann (1♂; USNM).</p><p>COLOMBIA. <bold>Valle de Cauca:</bold> Río Raposo (<named-content xmlns:xlink="http://www.w3.org/1999/xlink" content-type="dwc:verbatimCoordinates" xlink:type="simple">3°43'N, 77°08'W</named-content>; light trap), Apr–Jul 1964, V. H. Lee (2♂, 2♀; USNM).</p><p>DOMINICAN REPUBLIC. <bold>Barahona:</bold> Cortico, La Mina (<named-content xmlns:xlink="http://www.w3.org/1999/xlink" content-type="dwc:verbatimCoordinates" xlink:type="simple">18°06.7'N, 71°13.4'W</named-content>; 1300 m), 21 Mar 1999, W. N. Mathis (4♂; USNM). <bold>Distrito Nacional:</bold> Santo Domingo (Jardín Botanico; <named-content xmlns:xlink="http://www.w3.org/1999/xlink" content-type="dwc:verbatimCoordinates" xlink:type="simple">18°32.5'N, 69°57'W</named-content>), 26 Mar 1999, D. and W. N. Mathis (1♂, 1♀; USNM). <bold>El Seibo:</bold> El Seibo (5 km E; <named-content xmlns:xlink="http://www.w3.org/1999/xlink" content-type="dwc:verbatimCoordinates" xlink:type="simple">18°44.73'N, 68°59.2'W</named-content>; 120 m), 12 May 1995, W. N. Mathis (1♀; USNM); Rincón (near; <named-content xmlns:xlink="http://www.w3.org/1999/xlink" content-type="dwc:verbatimCoordinates" xlink:type="simple">18°45.3'N, 68°55.7'W</named-content>), 12 May 1995, W. N. Mathis (3♂, 2♀; USNM). <bold>La Altagracía:</bold> Bayahibe (<named-content xmlns:xlink="http://www.w3.org/1999/xlink" content-type="dwc:verbatimCoordinates" xlink:type="simple">18°22.3'N, 68°50.4'W</named-content>), 13 May 1994, W. N. Mathis (2♂, 1♀; USNM). La Romana: Isla Saona, Catuano (<named-content xmlns:xlink="http://www.w3.org/1999/xlink" content-type="dwc:verbatimCoordinates" xlink:type="simple">18°11.7'N, 68°46.8'W</named-content>), 13 May 1995, W. N. Mathis (1♂; USNM). <bold>La Vega:</bold> Constanza (ca. 16 km SE; <named-content xmlns:xlink="http://www.w3.org/1999/xlink" content-type="dwc:verbatimCoordinates" xlink:type="simple">18°50.6'N, 70°40.7'W</named-content>; 1580 m), 15 May 1998, D. and W. N. Mathis (1♀; USNM). <bold>Pedernales:</bold> Rio Mulito (21 km N Pedernales; <named-content xmlns:xlink="http://www.w3.org/1999/xlink" content-type="dwc:verbatimCoordinates" xlink:type="simple">18°09.3'N, 71°45.6'W</named-content>; 270 m), 18–20 Mar 1999, W. N. Mathis (2♂; USNM).</p><p>ECUADOR. <bold>El Oro:</bold> Pasaje (6 km E; <named-content xmlns:xlink="http://www.w3.org/1999/xlink" content-type="dwc:verbatimCoordinates" xlink:type="simple">3°18.1'S, 79°47.1'W</named-content>), 13 Jan 1978, W. N. Mathis (6♂, 4♀; USNM). <bold>Guayas:</bold> Boliche (14.5 km S; <named-content xmlns:xlink="http://www.w3.org/1999/xlink" content-type="dwc:verbatimCoordinates" xlink:type="simple">2°10.5'S, 79°36.5'W</named-content>), 14 Jan 1978, W. N. Mathis (2♂, 3♀; USNM). <bold>Manabi:</bold> Bahia de Caraquez (35.6 km E; <named-content xmlns:xlink="http://www.w3.org/1999/xlink" content-type="dwc:verbatimCoordinates" xlink:type="simple">0°35.8'S, 80°13.5'W</named-content>), 8–9 Jan 1978, W. N. Mathis (4♂, 5♀; USNM); Chone (<named-content xmlns:xlink="http://www.w3.org/1999/xlink" content-type="dwc:verbatimCoordinates" xlink:type="simple">0°41.7'S, 80°05.3'W</named-content>), 9 Jan 1978, W. N. Mathis (2♂, 2♀; USNM); Chone (12 km W; Arabia; <named-content xmlns:xlink="http://www.w3.org/1999/xlink" content-type="dwc:verbatimCoordinates" xlink:type="simple">0°42.8'S, 80°10.3'W</named-content>), 8 Jan 1978, W. N. Mathis (1♂; USNM)<!--PageBreak-->.</p><p>GUYANA. Dubulay Ranch, Aramatani Creek (<named-content xmlns:xlink="http://www.w3.org/1999/xlink" content-type="dwc:verbatimCoordinates" xlink:type="simple">5°40.9'N, 57°51.5'W</named-content>), 9–11 Apr 1994, W. N. Mathis (1♂; USNM); Dubulay Ranch, Berbice River (<named-content xmlns:xlink="http://www.w3.org/1999/xlink" content-type="dwc:verbatimCoordinates" xlink:type="simple">5°40.9'N, 57°51.5'W</named-content>), 9–11 Apr 1994, W. N. Mathis (7♂, 11♀; USNM); Karanambo (<named-content xmlns:xlink="http://www.w3.org/1999/xlink" content-type="dwc:verbatimCoordinates" xlink:type="simple">3°45.1'N, 59°18.6'W</named-content>), 31 Mar 1994, W. N. Mathis (4♂, 8♀; USNM); Karanambo, Rupununi River (<named-content xmlns:xlink="http://www.w3.org/1999/xlink" content-type="dwc:verbatimCoordinates" xlink:type="simple">3°45'N, 59°17.5'W</named-content>; 85 m; sand bank), 2 Dec 2010, W. N. Mathis (2♂; USNM); Karanambo, Rupununi River (ox bow; <named-content xmlns:xlink="http://www.w3.org/1999/xlink" content-type="dwc:verbatimCoordinates" xlink:type="simple">3°45.1'N, 59°18.6'W</named-content>), 2 Apr-13 Dec 1994, 2010, W. N. Mathis (10♂, 8♀; USNM); Kumu River and Falls (25 km SE Lethem in Kanuku Mountains; <named-content xmlns:xlink="http://www.w3.org/1999/xlink" content-type="dwc:verbatimCoordinates" xlink:type="simple">3°15.9'N, 59°43.6'W</named-content>), 28–30 Apr 1995, W. N. Mathis (1♀; USNM); Paramakatoi (<named-content xmlns:xlink="http://www.w3.org/1999/xlink" content-type="dwc:verbatimCoordinates" xlink:type="simple">04°42'N, 59°42.8'W</named-content>), 24–25 Aug 1995, W. N. Mathis (1♀; USNM); Pirara Ranch and River (<named-content xmlns:xlink="http://www.w3.org/1999/xlink" content-type="dwc:verbatimCoordinates" xlink:type="simple">03°32.1'N, 59°40.5'W</named-content>), 24–25 Apr 1995, W. N. Mathis (8♂, 4♀; USNM); Pirara Ranch, Cashew Lake (<named-content xmlns:xlink="http://www.w3.org/1999/xlink" content-type="dwc:verbatimCoordinates" xlink:type="simple">3°36.7'N, 59°40.5'W</named-content>), 23–27 Apr 1995, W. N. Mathis (2♂; USNM); Wiruni River (<named-content xmlns:xlink="http://www.w3.org/1999/xlink" content-type="dwc:verbatimCoordinates" xlink:type="simple">5°46.6'N, 58°01'W</named-content>), 11 Apr 1994, W. N. Mathis (3♂, 7♀; USNM).</p><p><!--PageBreak-->JAMAICA. <bold>St. Elizabeth:</bold> Black River (<named-content xmlns:xlink="http://www.w3.org/1999/xlink" content-type="dwc:verbatimCoordinates" xlink:type="simple">18°01.4'N, 77°51.1'W</named-content>), 11 May 1996, D. and W. N. Mathis, H. B. Williams (1♀; USNM).</p><p>PERU. <bold>Cuzco:</bold> Paucartambo, Atalaya (Río Alto Madre de Dios; <named-content xmlns:xlink="http://www.w3.org/1999/xlink" content-type="dwc:verbatimCoordinates" xlink:type="simple">12°53.1'S, 71°21.6'W</named-content>; 600 m), 4 Sep 1988, W. N. Mathis (1♀; USNM). <bold>Loreto:</bold> Rio Itaya (25 km S Iquitos; <named-content xmlns:xlink="http://www.w3.org/1999/xlink" content-type="dwc:verbatimCoordinates" xlink:type="simple">04°11.3'S, 73°15'W</named-content>), 22 Feb 1984, W. N. Mathis (1♀; USNM); Granja UNAP, near Iquitos (<named-content xmlns:xlink="http://www.w3.org/1999/xlink" content-type="dwc:verbatimCoordinates" xlink:type="simple">03°42'S, 73°13.7'W</named-content>), 23 Feb 1984, W. N. Mathis (1♂; USNM). <bold>Madre de Dios:</bold> Diamante (Río Alto Madre de Dios; <named-content xmlns:xlink="http://www.w3.org/1999/xlink" content-type="dwc:verbatimCoordinates" xlink:type="simple">12°19.9'S, 70°57.5'W</named-content>; 400 m), 7 Sep 1988, W. N. Mathis (2♀; USNM); Quebrada Romero (near; Rio Manu; <named-content xmlns:xlink="http://www.w3.org/1999/xlink" content-type="dwc:verbatimCoordinates" xlink:type="simple">12°07'S, 70°58'W</named-content>), 8 Sep 1988, W. N. Mathis (1♂; USNM); Rio Manu, Pakitza (<named-content xmlns:xlink="http://www.w3.org/1999/xlink" content-type="dwc:verbatimCoordinates" xlink:type="simple">11°56.6'S, 71°16.9'W</named-content>; 250 m), 9–23 Sep 1988, W. N. Mathis (19♂, 14♀; USNM).</p><p>PUERTO RICO. Laguna Cartagena (<named-content xmlns:xlink="http://www.w3.org/1999/xlink" content-type="dwc:verbatimCoordinates" xlink:type="simple">18°0.7'N, 67°06.4'W</named-content>), 20 Jan 1954, J. Maldonado Capriles (1♂; USNM).</p><p>TRINIDAD and TOBAGO. Trinidad. <bold>Caroni:</bold> Talparo (2 km N, <named-content xmlns:xlink="http://www.w3.org/1999/xlink" content-type="dwc:verbatimCoordinates" xlink:type="simple">10°31'N, 61°17'W</named-content>), 22 Jun 1993, W. N. Mathis (1♂, 1♀; USNM). <bold>St. Patrick:</bold> Pitch Lake (<named-content xmlns:xlink="http://www.w3.org/1999/xlink" content-type="dwc:verbatimCoordinates" xlink:type="simple">10°14'N, 61°38'W</named-content>), 24 Jun 1993, W. N. Mathis (1♀; USNM). <bold>Victoria:</bold> Basse Terre (7 km E; <named-content xmlns:xlink="http://www.w3.org/1999/xlink" content-type="dwc:verbatimCoordinates" xlink:type="simple">10°07'N, 61°14'W</named-content>), 27 Jun 1993, W. N. Mathis (3♂; USNM).</p></tp:treatment-sec><tp:treatment-sec sec-type="Distribution"><title>Distribution</title><p>(<xref ref-type="fig" rid="F18">Fig. 47</xref>). Nearctic: Bermuda. Neotropical: Argentina (Tucumán), Bolivia (Beni), Colombia (Valle de Cauca), Ecuador (El Oro, Guayas, Manabi), Guyana, Peru (Cuzco, Loreto, Madre de Dios), Trinidad and Tobago, West Indies (Barbados, Cuba, Dominican Republic, Jamaica, Puerto Rico).</p></tp:treatment-sec><tp:treatment-sec sec-type="Etymology"><title>Etymology.</title><p>The species epithet, <italic>barba</italic>, is Latin word for beard and refers to the distinctive tuft of setulae, the beard, on the ventral portion of the epandrium of this species.</p></tp:treatment-sec><tp:treatment-sec sec-type="Remarks"><title>Remarks.</title><p>This species is similar to and has been confused with <italic><tp:taxon-name>Polytrichophora orbitalis</tp:taxon-name></italic> (see synonymy). Structures of the male terminalia are very distinctive, however, especially the tuft of short, setulae, which is apparently an autapomorphy, on the ventral portion of the epandrium (<xref ref-type="fig" rid="F17">Figs 43-44</xref>). This tuft can often be seen in preserved specimens without dissection.</p><fig id="F17" position="float" orientation="portrait"><label>Figures 43–46.</label><caption><p>Illustration of <italic><tp:taxon-name>Polytrichophora barba</tp:taxon-name></italic> sp. n. (male) (Peru. Loreto: Granja UNAP, near Iquitos) <bold>43</bold> epandrium and cerci, posterior view <bold>44</bold> same, lateral view <bold>45</bold> internal structures of male terminalia (aedeagus [shaded], phallapodeme, gonite, hypandrium), ventral view <bold>46</bold> same, lateral view. Scale bar = 0.1 mm.</p></caption><graphic xmlns:xlink="http://www.w3.org/1999/xlink" xlink:href="ZooKeys-231-001-g017.jpg" position="float" orientation="portrait" xlink:type="simple"/></fig><fig id="F18" position="float" orientation="portrait"><label>Figure 47.</label><caption><p>Distribution of <italic><tp:taxon-name>Polytrichophora barba</tp:taxon-name></italic> sp. n.</p></caption><graphic xmlns:xlink="http://www.w3.org/1999/xlink" xlink:href="ZooKeys-231-001-g018.jpg" position="float" orientation="portrait" xlink:type="simple"/></fig></tp:treatment-sec><ref-list><ref id="B31"><mixed-citation xmlns:xlink="http://www.w3.org/1999/xlink" xlink:type="simple"><person-group><name name-style="western"><surname>Woodley</surname><given-names>NE</given-names></name><name name-style="western"><surname>Hilburn</surname><given-names>DJ</given-names></name></person-group> (<year>1994</year>)<article-title> The Diptera of Bermuda.</article-title><source>Contributions of the American Entomological Institute </source><volume>28</volume> (<issue>2</issue>): <fpage>1</fpage>-<lpage>64</lpage>.</mixed-citation></ref></ref-list></tp:taxon-treatment>
