# Supplementary material for: A revision of the new world species of Polytrichophora Cresson and Facitrichophora, new genus (Diptera, Ephydridae)
Source: Zookeys. 2012 Oct 24;(231):1–116. doi: 10.3897/zookeys.231.3687 (PMC3494023; doi:10.3897/zookeys.231.3687)
Supplement: XML Treatment for Polytrichophora conciliata [file zookeys.231.3687-treatment12.xml]

<!DOCTYPE tp:taxon-treatment
  PUBLIC "-//TaxonX//DTD Taxonomic Treatment Publishing DTD v0 20100105//EN" "tax-treatment-NSO.dtd">
<tp:taxon-treatment xmlns:tp="http://www.plazi.org/taxpub"><tp:treatment-meta><mixed-citation publication-type="journal"><person-group><name><surname>Mathis</surname><given-names>Wayne N.</given-names></name><name><surname>Zatwarnicki</surname><given-names>Tadeusz</given-names></name></person-group><article-title>A revision of the new world species of 
                    <italic>Polytrichophora</italic> Cresson and 
                    <italic>Facitrichophora</italic>, new genus (Diptera, Ephydridae)
                </article-title><source>Zookeys</source><day>24</day><month>10</month><year>2012</year><volume>2012</volume><issue>231</issue><fpage>1</fpage><lpage>116</lpage><pub-id pub-id-type="doi">10.3897/zookeys.231.3687</pub-id></mixed-citation></tp:treatment-meta><tp:nomenclature><tp:taxon-name>
                        <tp:taxon-name-part taxon-name-part-type="genus">Polytrichophora</tp:taxon-name-part>
                        <tp:taxon-name-part taxon-name-part-type="species">conciliata</tp:taxon-name-part>
                    <object-id xmlns:xlink="http://www.w3.org/1999/xlink" xlink:type="simple">http://species-id.net/wiki/Polytrichophora_conciliata</object-id>
								</tp:taxon-name><tp:taxon-authority>Cresson</tp:taxon-authority><xref ref-type="fig" rid="F19">Figs 48</xref><xref ref-type="fig" rid="F20">52</xref><tp:nomenclature-citation-list><tp:nomenclature-citation><tp:taxon-name>Polytrichophora conciliata</tp:taxon-name><comment><xref ref-type="bibr" rid="B4">Cresson 1924</xref>: 161; <xref ref-type="bibr" rid="B7">1942</xref>: 114 [review of Nearctic fauna]. <xref ref-type="bibr" rid="B12">Johnson 1925</xref>: 271 [list, Maine, Massachusetts]; <xref ref-type="bibr" rid="B13">1930</xref>: 153 [list, Massachusetts]. <xref ref-type="bibr" rid="B29">Wirth 1965</xref>: 740 [Nearctic catalog]. <xref ref-type="bibr" rid="B21">Mathis and Zatwarnicki 1995</xref>: 184 [world catalog]. <xref ref-type="bibr" rid="B17">Mathis 1997b</xref>: 39 [review, Belize].</comment></tp:nomenclature-citation></tp:nomenclature-citation-list></tp:nomenclature><tp:treatment-sec sec-type="Diagnosis"><title>Diagnosis.</title><p>This species is distinguished from congeners by the following combination of characters: Small to moderately small shore flies, body length 1.70-2.15 mm.</p><p><italic>Head</italic>: Frons dull, heavily microtomentose, 2-toned, mostly tan with some faint golden reflections on posterior 2/3, anterior 1/3 (from level of fronto-orbital setae anteriad), gray. Antenna mostly yellow to yellowish orange, anterior portion of pedicel<!--PageBreak--> and basodorsal area of basal flagellomere with some blackish coloration; arista with 5 dorsal rays. Face at narrowest point about equal to combined length of pedicel and basal flagellomere; face densely microtomentose, microtomentum with shiny to pearly luster, mostly white but with considerable gold coloration in antennal grooves and extended laterally onto parafacial; parafacial not markedly differing from midfacies in color, more golden dorsally, becoming whiter ventrally; parafacial with slight to considerable ventral dilation, 2–3 times wider ventrally than dorsally; gena relatively short, less than 1/4 eye height; gena-to-eye ratio 0.10–0.16. <italic>Thorax</italic>: Mesonotum mostly dull, densely microtomentose, concolorous with posterior 2/3 of frons; pleural area blackish gray. Stout setae on apical half; anterior margin of wing lacking large, spine-like setae; costal vein ratio 0.45–0.55; M vein ratio 0.55–0.59. Forefemur lacking row of 9–10 short, stout setae along apical half of anteroventral surface; forefemur with posteroventral row of 7–10 short setulae, each equal to width of femur; tibiae mostly yellowish; basal tarsomeres yellow, apical 1–2 brown.</p><p><italic>Abdomen</italic>: Tergites dull to subshiny, gray to blackish brown; tergites 1–4 bicolored, mostly blackish brown dorsally, gray lateroventrally; tergites 3–4 of male subequal, 4th not unusually longer, tergite 3 not produced ventrolaterally; dorsum of tergite 5 of male not darker than preceding tergites and usually with distinct, semicircular, grayish areas laterally; tergite 5 of male in dorsal view relatively blunt, somewhat truncate, bearing row of 6–10, distinctly larger setae subapically toward posterior margin with posterodorsal orientation; tergite 5 of male also gray on posterior 1/2–1/3; sternites 3–4 of male with dense row of setulae along posterior margin; sternite 5 as 2 subtriangular sternites. Male terminalia (<xref ref-type="fig" rid="F19">Figs 48–51</xref>): Epandrium connected dorsally above cerci (<xref ref-type="fig" rid="F19">Fig. 48</xref>), evenly setulose, in posterior view (<xref ref-type="fig" rid="F19">Fig. 48</xref>) with dorsal 2/3 rectangular with rounded corners, ventral 1/3 distinctly narrowed, elongate, tapered ventrally to an acute point; ventral third of epandrium in lateral view (<xref ref-type="fig" rid="F19">Fig. 49</xref>) shallowly curved anteriorly, apical 1/3 of ventral extension slightly expanded, narrowly spatulate, apex bluntly rounded; cerci large, prominent in lateral view; aedeagus complex with distinct basiphallus and twisted and curved distiphallus, apex of distiphallus (<xref ref-type="fig" rid="F19">Figs 50–51</xref>) with elongate, parallel-sided, narrow projection; phallapodeme in lateral view (<xref ref-type="fig" rid="F19">Fig. 51</xref>) rod-like, sinuous, keel shallowly developed, evident only toward end extended to hypandrium, in ventral view (<xref ref-type="fig" rid="F19">Fig. 50</xref>) slightly contorted asymmetrically; gonite in lateral view (<xref ref-type="fig" rid="F19">Fig. 51</xref>) elongate, narrow, parallel sided, conspicuously sinuous, almost S-shaped, in ventral view (<xref ref-type="fig" rid="F19">Fig. 50</xref>) asymmetrically developed with extended flanges differing in shape; hypandrium in lateral view (<xref ref-type="fig" rid="F19">Fig. 51</xref>) relatively short, in ventral view (<xref ref-type="fig" rid="F19">Fig. 50</xref>) broadly H-shaped.</p></tp:treatment-sec><tp:treatment-sec sec-type="Type material"><title>Type material.</title><p>The holotype male is labeled “Wildwood[,]N[ew]J[ersey][,] VII, 18, 1908 [18 Jul 1908]/♂/TYPE No. 6293 [magenta; number handwritten]/TYPE Polytrichophora CONCILIATA E.T.Cresson,Jr. [magenta; species name handwritten].” The holotype is double mounted (minuten pin in rectangular card block), is in good condition, and is deposited in the ANSP (6293).</p></tp:treatment-sec><tp:treatment-sec sec-type="Type locality"><title>Type locality.</title><p>United States. New Jersey. Cape May: Wildwood (<named-content xmlns:xlink="http://www.w3.org/1999/xlink" content-type="dwc:verbatimCoordinates" xlink:type="simple">39°0.4'N, 74°47.5'W</named-content>).</p><p><!--PageBreak--><!--PageBreak--><bold>Other specimens examined.</bold> UNITED STATES. ALABAMA. <bold>Mobile:</bold> Coden (<named-content xmlns:xlink="http://www.w3.org/1999/xlink" content-type="dwc:verbatimCoordinates" xlink:type="simple">30°23'N, 88°14'W</named-content>), 12 May 1993, D. and W. N. Mathis (8♂, 12♀; USNM); Dauphin Island (<named-content xmlns:xlink="http://www.w3.org/1999/xlink" content-type="dwc:verbatimCoordinates" xlink:type="simple">30°15'N, 88°11'W</named-content>), 12 May 1993, D. and W. N. Mathis (2♂, 2♀; USNM).</p><p>DELAWARE. <bold>Kent:</bold> Bombay Hook National Wildlife Refuge (Raymond Pool; <named-content xmlns:xlink="http://www.w3.org/1999/xlink" content-type="dwc:verbatimCoordinates" xlink:type="simple">39°15.6'N, 75°28.2'W</named-content>), 18 May 2006, D. and W. N. Mathis (6♂, 2♀; USNM); Bombay Hook National Wildlife Refuge (Shearness Pool; <named-content xmlns:xlink="http://www.w3.org/1999/xlink" content-type="dwc:verbatimCoordinates" xlink:type="simple">39°16.2'N, 75°28.1'W</named-content>), 18 May 2006, D. and W. N. Mathis (7♂, 1♀; USNM); Port Mahon (<named-content xmlns:xlink="http://www.w3.org/1999/xlink" content-type="dwc:verbatimCoordinates" xlink:type="simple">39°11.4'N, 75°23.9'W</named-content>; beach), 19 May 2006, D. and W. N. Mathis (12♂, 8♀; USNM); Woodland Beach (<named-content xmlns:xlink="http://www.w3.org/1999/xlink" content-type="dwc:verbatimCoordinates" xlink:type="simple">39°19.9'N, 75°28.3'W</named-content>; beach), 18 May 2006, D. and W. N. Mathis (5♂, 1♀; USNM). <bold>Sussex:</bold> Dewey Beach (<named-content xmlns:xlink="http://www.w3.org/1999/xlink" content-type="dwc:verbatimCoordinates" xlink:type="simple">38°41.5'N, 75°05.5'W</named-content>), 27 Aug 1972, L. V. Knutson (1♀; USNM); Lewes Angola Neck Park (<named-content xmlns:xlink="http://www.w3.org/1999/xlink" content-type="dwc:verbatimCoordinates" xlink:type="simple">38°40.3'N, 75°09.1'W</named-content>), 21 Sep 2007, G. A. Foster, A. M. Welch (2♀; USNM); Rehoboth Bay, Lynch Thicket (<named-content xmlns:xlink="http://www.w3.org/1999/xlink" content-type="dwc:verbatimCoordinates" xlink:type="simple">38°37.6'N, 75°05.6'W</named-content>), 6 Sep 2007, G. A. Foster, A. M. Welch (1♂, 1♀; USNM); Indian River Inlet (<named-content xmlns:xlink="http://www.w3.org/1999/xlink" content-type="dwc:verbatimCoordinates" xlink:type="simple">38°36.9'N, 75°04.3'W</named-content>), 17 May 2006, D. and W. N. Mathis (12♂, 3♀; USNM); Lewes, Delaware Bay, Roosevelt Inlet (<named-content xmlns:xlink="http://www.w3.org/1999/xlink" content-type="dwc:verbatimCoordinates" xlink:type="simple">38°47'N, 75°08'W</named-content>), 29 May 1992, H. B. Williams (1♂, 3♀; USNM); Lewes-Rehoboth Canal (<named-content xmlns:xlink="http://www.w3.org/1999/xlink" content-type="dwc:verbatimCoordinates" xlink:type="simple">38°47'N, 75°08'W</named-content>), 29 May 1992, H. B. Williams (10♂, 9♀; USNM).</p><p>DISTRICT OF COLUMBIA. Kenilworth Park (<named-content xmlns:xlink="http://www.w3.org/1999/xlink" content-type="dwc:verbatimCoordinates" xlink:type="simple">38°55'N, 76°57'W</named-content>), 31 May-1 Jun 1996, D. and W. N. Mathis (1♂, 2♀; USNM); Theodore Roosevelt Island (<named-content xmlns:xlink="http://www.w3.org/1999/xlink" content-type="dwc:verbatimCoordinates" xlink:type="simple">38°53.7'N, 77°03.7'W</named-content>), 5-19 May 1991, H. Robinson (6♂, 2♀; USNM).</p><p>FLORIDA. <bold>Brevard:</bold> Cape Canaveral causeway (<named-content xmlns:xlink="http://www.w3.org/1999/xlink" content-type="dwc:verbatimCoordinates" xlink:type="simple">28°24.3'N, 80°38.6'W</named-content>), 18 Jan 2009, D. and W. N. Mathis (1♀; USNM). <bold>Monroe:</bold> Big Pine Key, Long Beach (<named-content xmlns:xlink="http://www.w3.org/1999/xlink" content-type="dwc:verbatimCoordinates" xlink:type="simple">24°38.1'N, 81°21.6'W</named-content>), 11 Feb 2000, D. and W. N. Mathis (21♂, 1♀; USNM); Layton (Long Key; <named-content xmlns:xlink="http://www.w3.org/1999/xlink" content-type="dwc:verbatimCoordinates" xlink:type="simple">24°49.9'N, 80°48.3'W</named-content>), 10 Feb 2000, D. and W. N. Mathis (1♂, 4♀; USNM); Lower Matecumbe Key (<named-content xmlns:xlink="http://www.w3.org/1999/xlink" content-type="dwc:verbatimCoordinates" xlink:type="simple">24°51.4'N, 80°43.7'W</named-content>), 10 Feb 2000, D. and W. N. Mathis (2♀; USNM); Sugarloaf Key (<named-content xmlns:xlink="http://www.w3.org/1999/xlink" content-type="dwc:verbatimCoordinates" xlink:type="simple">24°38.6'N, 81°30.9'W</named-content>), 11 Feb 2000, D. and W. N. Mathis (1♂, 1♀; USNM). <bold>Miami-Dade:</bold> Key Largo (<named-content xmlns:xlink="http://www.w3.org/1999/xlink" content-type="dwc:verbatimCoordinates" xlink:type="simple">25°05.2'N, 80°26.8'W</named-content>)), 25 Jan 1932, A. L. Melander (1♀; ANSP). <bold>St. Johns:</bold> Crescent Beach (1.6 km W; <named-content xmlns:xlink="http://www.w3.org/1999/xlink" content-type="dwc:verbatimCoordinates" xlink:type="simple">29°46.1'N, 81°15.2'W</named-content>), 26 Mar-10 Apr 1984, B. A. Foote (2♂, 5♀; CMNH). <bold>Wakulla:</bold> Panacea (1.6 km E; <named-content xmlns:xlink="http://www.w3.org/1999/xlink" content-type="dwc:verbatimCoordinates" xlink:type="simple">30°02.2'N, 84°23.3'W</named-content>), 16 Apr 1989, B. A. Foote (1♂, 1♀; CMNH).</p><p>GEORGIA. <bold>Chatham:</bold> Savannah (<named-content xmlns:xlink="http://www.w3.org/1999/xlink" content-type="dwc:verbatimCoordinates" xlink:type="simple">32°05'N, 81°06'W</named-content>), 25 Aug 1958, H. R. Dodge (1♂, 1♀; USNM); Tybee Island (<named-content xmlns:xlink="http://www.w3.org/1999/xlink" content-type="dwc:verbatimCoordinates" xlink:type="simple">32°0'N, 80°50.7'W</named-content>), 20 Apr 1911 (2♀; ANSP). <bold>Glynn:</bold> St. Simon Island (<named-content xmlns:xlink="http://www.w3.org/1999/xlink" content-type="dwc:verbatimCoordinates" xlink:type="simple">31°13'N, 81°22.3'W</named-content>), 22 Apr-12 May 1911, J. C. Bradley (2♂, 2♀; ANSP). <bold>Liberty:</bold> St. Catherines Island (<named-content xmlns:xlink="http://www.w3.org/1999/xlink" content-type="dwc:verbatimCoordinates" xlink:type="simple">31°42.3'N, 81°16.2'W</named-content>), 21-23 Apr 1978, R. W. Matthews, A. Hook, J. Krispyn (1♀; USNM).</p><p>LOUISIANA. <bold>Liberia:</bold> Cypremort Point State Park (<named-content xmlns:xlink="http://www.w3.org/1999/xlink" content-type="dwc:verbatimCoordinates" xlink:type="simple">29°44.5'N, 91°51.3'W</named-content>; beach), 7 Jun 2004, W. N. Mathis (14♂, 2♀; USNM).</p><p>MAINE. <bold>Washington:</bold> Machias (<named-content xmlns:xlink="http://www.w3.org/1999/xlink" content-type="dwc:verbatimCoordinates" xlink:type="simple">44°42.9'N, 67°27.7'W</named-content>), Jul 1917 (1♀; ANSP).</p><p>MARYLAND. <bold>Anne Arundel:</bold> Edgewater (6 km S; <named-content xmlns:xlink="http://www.w3.org/1999/xlink" content-type="dwc:verbatimCoordinates" xlink:type="simple">38°53'N, 76°33'W</named-content>; Smithsonian Environmental Research Center), 4 Aug 1994, W. N. Mathis (4♂, 1♀; USNM). <bold>Baltimore:</bold> Baltimore (<named-content xmlns:xlink="http://www.w3.org/1999/xlink" content-type="dwc:verbatimCoordinates" xlink:type="simple">39°17.4'N, 76°36.7'W</named-content>), 16 May 1938, E. G. Fisher (1♀; ANSP). <bold>Calvert:</bold> Calvert Beach (<named-content xmlns:xlink="http://www.w3.org/1999/xlink" content-type="dwc:verbatimCoordinates" xlink:type="simple">38°27.9'N, 76°28.6'W</named-content>), 17 Sep 1989, J<!--PageBreak-->. M. Hill, W. E. Steiner, J. M. Swearingen (1♀; USNM); Scientists Cliffs (<named-content xmlns:xlink="http://www.w3.org/1999/xlink" content-type="dwc:verbatimCoordinates" xlink:type="simple">38°31'N, 76°30.8'W</named-content>), 2 Jun 1977, W. N. Mathis (5♂, 34♀; USNM). <bold>Kent:</bold> East Neck Island (<named-content xmlns:xlink="http://www.w3.org/1999/xlink" content-type="dwc:verbatimCoordinates" xlink:type="simple">39°05.4'N, 76°13.4'W</named-content>), 24 Apr 1938, E. G. Fisher (2♂, 4♀; ANSP). <bold>Queen Anne'S:</bold> Kent Narrows (<named-content xmlns:xlink="http://www.w3.org/1999/xlink" content-type="dwc:verbatimCoordinates" xlink:type="simple">38°58.1'N, 76°14.3'W</named-content>), Jul 1954, M. R. Wheeler (1♂, 1♀; USNM). <bold>Worcester:</bold> North Ocean City (<named-content xmlns:xlink="http://www.w3.org/1999/xlink" content-type="dwc:verbatimCoordinates" xlink:type="simple">38°23'N, 75°03'W</named-content>), 24-25 Jul 1993, W. E. Steiner (1♀; USNM).</p><p>MASSACHUSETTS. <bold>Dukes:</bold> Muskeget Island (<named-content xmlns:xlink="http://www.w3.org/1999/xlink" content-type="dwc:verbatimCoordinates" xlink:type="simple">41°20.1'N, 70°18'W</named-content>), 14 Jul 1927, W. S. (1♀; ANSP). <bold>Barnstable:</bold> Wellfleet (<named-content xmlns:xlink="http://www.w3.org/1999/xlink" content-type="dwc:verbatimCoordinates" xlink:type="simple">41°56.1'N, 70°01.6'W</named-content>), 29 Jun 1930, A. L. Melander (1♀; ANSP).</p><p>MICHIGAN. <bold>Wayne:</bold> Detroit (<named-content xmlns:xlink="http://www.w3.org/1999/xlink" content-type="dwc:verbatimCoordinates" xlink:type="simple">42°19.9'N, 83°02.7'W</named-content>), 27 Apr 1938, G. C. Steyskal (1♀; ANSP).</p><p>MISSISSIPPI. <bold>Issaquena:</bold> Mahannah Wildlife Area (<named-content xmlns:xlink="http://www.w3.org/1999/xlink" content-type="dwc:verbatimCoordinates" xlink:type="simple">32°32.9'N, 90°52.4'W</named-content>; 13 m), 9 Jun 2004, W. N. Mathis (1♂; USNM). <bold>Jackson:</bold> Gravel Pit near highway 90 (<named-content xmlns:xlink="http://www.w3.org/1999/xlink" content-type="dwc:verbatimCoordinates" xlink:type="simple">30°25'N, 88°48'W</named-content>; clay bank), 9 Jun 1962, D. L. Deonier (2♂, 2♀; USNM); Ocean Springs, Marsh Point, Gulf Coast Research Laboratory (<named-content xmlns:xlink="http://www.w3.org/1999/xlink" content-type="dwc:verbatimCoordinates" xlink:type="simple">30°23.6'N, 88°47.8'W</named-content>), 5-6 Jun 1962, D. L. Deonier (10♂, 17♀; USNM).</p><p>NEW JERSEY. <bold>Atlantic:</bold>Absecon (<named-content xmlns:xlink="http://www.w3.org/1999/xlink" content-type="dwc:verbatimCoordinates" xlink:type="simple">39°24.9'N, 74°29.6'W</named-content>), 26 Sep 2003, D. and W. N. Mathis (5♂, 2♀; USNM). <bold>Cape May:</bold> Avalon (<named-content xmlns:xlink="http://www.w3.org/1999/xlink" content-type="dwc:verbatimCoordinates" xlink:type="simple">39°06.1'N, 74°43'W</named-content>), 8 Aug 1909 (1♀; ANSP); Stone Harbor (<named-content xmlns:xlink="http://www.w3.org/1999/xlink" content-type="dwc:verbatimCoordinates" xlink:type="simple">39°02'N, 74°45.5'W</named-content>), 17 Jul 1910 (1♂; ANSP); Wildwood (<named-content xmlns:xlink="http://www.w3.org/1999/xlink" content-type="dwc:verbatimCoordinates" xlink:type="simple">39°0.4'N, 74°47.5'W</named-content>), 18 Jul 1908, E. T. Cresson, Jr. (2♂, 5♀; ANSP).</p><p><!--PageBreak-->NEW YORK. <bold>Kings:</bold> Sheepshead Bay (<named-content xmlns:xlink="http://www.w3.org/1999/xlink" content-type="dwc:verbatimCoordinates" xlink:type="simple">40°35'N, 73°55.8'W</named-content>), 3 Jun 1904 (1♀; ANSP). <bold>Nassau:</bold> Oak Island (<named-content xmlns:xlink="http://www.w3.org/1999/xlink" content-type="dwc:verbatimCoordinates" xlink:type="simple">40°37.7'N, 73°21.9'W</named-content>), Jul (2♀; ANSP). <bold>Suffolk:</bold> Cold Spring Harbor, Long Island (<named-content xmlns:xlink="http://www.w3.org/1999/xlink" content-type="dwc:verbatimCoordinates" xlink:type="simple">40°52.3'N, 73°27.4'W</named-content>), Aug, A. L. Melander (1♂, 2♀; ANSP).	NORTH CAROLINA. <bold>Hanover:</bold> Wilmington, Cape Fear River (<named-content xmlns:xlink="http://www.w3.org/1999/xlink" content-type="dwc:verbatimCoordinates" xlink:type="simple">33°53.1'N, 78°0.8'W</named-content>), 23 Apr 1985, M. W. LaSalle (5♂, 3♀; USNM).</p><p>OHIO. <bold>Lake:</bold> Mentor Marsh (<named-content xmlns:xlink="http://www.w3.org/1999/xlink" content-type="dwc:verbatimCoordinates" xlink:type="simple">41°43.7'N, 81°19.3'W</named-content>), 16 Jun 1976, D. L. Deonier (2♂, 2♀; USNM).</p><p>SOUTH CAROLINA. <bold>Charleston:</bold> McClellanville (Wedge Plantation; 11.25 km NE; <named-content xmlns:xlink="http://www.w3.org/1999/xlink" content-type="dwc:verbatimCoordinates" xlink:type="simple">33°10.2'N, 79°24.2'W</named-content>), 3 Apr 1970, K. W. Simpson (1♂; USNM).</p><p>TEXAS. <bold>Galveston:</bold> Gilchrist (5 km N; <named-content xmlns:xlink="http://www.w3.org/1999/xlink" content-type="dwc:verbatimCoordinates" xlink:type="simple">29°30'N, 94°25'W</named-content>), 14 May 1993, D. and W. N. Mathis (12♂, 6♀; USNM).</p><p>VIRGINIA. <bold>Accomack:</bold> Assateague Island, near Refuge headquarters (<named-content xmlns:xlink="http://www.w3.org/1999/xlink" content-type="dwc:verbatimCoordinates" xlink:type="simple">37°54.5'N, 75°21.6'W</named-content>), 24 Jun-3 Oct 1967, 2005, D. and W. N. Mathis, G. C. Steyskal (3♂, 2♀; USNM); Assateague Island, Toms Cove (<named-content xmlns:xlink="http://www.w3.org/1999/xlink" content-type="dwc:verbatimCoordinates" xlink:type="simple">37°53.3'N, 75°20.6'W</named-content>), 20 Sep-4 Oct 2005, 2007, D. and W. N. Mathis (16♂, 2♀; USNM); Assateague Island, Toms Cove (<named-content xmlns:xlink="http://www.w3.org/1999/xlink" content-type="dwc:verbatimCoordinates" xlink:type="simple">37°53.1'N, 75°20.7'W</named-content>), 15 Jun 2007, D. and W. N. Mathis (9♂, 3♀; USNM); Assateague Island, wildlife loop (<named-content xmlns:xlink="http://www.w3.org/1999/xlink" content-type="dwc:verbatimCoordinates" xlink:type="simple">37°54.6'N, 75°21.1'W</named-content>), 15 Jun-20 Sep 2007, D. and W. N. Mathis (13♂; USNM); Chincoteague (<named-content xmlns:xlink="http://www.w3.org/1999/xlink" content-type="dwc:verbatimCoordinates" xlink:type="simple">37°55.4'N, 75°21.2'W</named-content>), 15 Jun-20 Sep 2007, D. and W. N. Mathis (10♂, 1♀; USNM); Chincoteague (causeway; <named-content xmlns:xlink="http://www.w3.org/1999/xlink" content-type="dwc:verbatimCoordinates" xlink:type="simple">37°56.1'N, 75°25.2'W</named-content>), 16 Jun-19 Sep 2007, D. and W. N. Mathis (16♂, 3♀; USNM); Wallops Island (<named-content xmlns:xlink="http://www.w3.org/1999/xlink" content-type="dwc:verbatimCoordinates" xlink:type="simple">37°51.1'N, 75°28.3'W</named-content>), 29 May 1913, W. L. McAtee (1♂; ANSP). <bold>Essex:</bold> Tappahannock (<named-content xmlns:xlink="http://www.w3.org/1999/xlink" content-type="dwc:verbatimCoordinates" xlink:type="simple">37°55.8'N, 76°51.4'W</named-content>; Rappahannock River), 27 Apr 2007, D. and W. N. Mathis (1♀; USNM). <bold>Lancaster:</bold> Belle Isle State Park (Humphreys Picnic area; <named-content xmlns:xlink="http://www.w3.org/1999/xlink" content-type="dwc:verbatimCoordinates" xlink:type="simple">37°46.4'N, 76°35.6'W</named-content>; Rappahannock River), 28 Apr 2007, D. and W. N. Mathis (11♂, 2♀; USNM); Belle Isle State Park (Watch House; <named-content xmlns:xlink="http://www.w3.org/1999/xlink" content-type="dwc:verbatimCoordinates" xlink:type="simple">37°46.4'N, 76°36.1'W</named-content>; Rappahannock River), 28 Apr 2007, D. and W. N. Mathis (3♂, 3♀; USNM). <bold>Northampton:</bold> Kiptopeke (<named-content xmlns:xlink="http://www.w3.org/1999/xlink" content-type="dwc:verbatimCoordinates" xlink:type="simple">37°10'N, 75°59.1'W</named-content>), 2-6 Oct 1986, 1987, J. M. Hill, W. E. Steiner (12♂, 3♀; USNM); Oyster (<named-content xmlns:xlink="http://www.w3.org/1999/xlink" content-type="dwc:verbatimCoordinates" xlink:type="simple">37°17.2'N, 75°55.4'W</named-content>), 14 Jun 2007, D. and W. N. Mathis (10♂, 3♀; USNM); Portsmouth (<named-content xmlns:xlink="http://www.w3.org/1999/xlink" content-type="dwc:verbatimCoordinates" xlink:type="simple">36°50.1'N, 76°17.5'W</named-content>), 29 Jun 1939, A. L. Melander (1♀; USNM). <bold>Richmond:</bold> Warsaw (<named-content xmlns:xlink="http://www.w3.org/1999/xlink" content-type="dwc:verbatimCoordinates" xlink:type="simple">37°57.4'N, 76°45.6'W</named-content>), 26 Jul 1952, W. W. Wirth (1♀; USNM). <bold>Smyth:</bold> Saltville (<named-content xmlns:xlink="http://www.w3.org/1999/xlink" content-type="dwc:verbatimCoordinates" xlink:type="simple">36°52.9'N, 81°45.7'W</named-content>), 4 May 1962, W. W. Wirth (1♀; USNM); Saltville (<named-content xmlns:xlink="http://www.w3.org/1999/xlink" content-type="dwc:verbatimCoordinates" xlink:type="simple">36°52.3'N, 81°46.4'W</named-content>; 521 m), 22 Jun-24 Sep 2007, D. and W. N. Mathis (2♂; USNM). <bold>Spotsylvania:</bold> Rappahannock River (<named-content xmlns:xlink="http://www.w3.org/1999/xlink" content-type="dwc:verbatimCoordinates" xlink:type="simple">38°18.8'N, 77°32.5'W</named-content>), 15 Apr 2006, D. and W. N. Mathis (1♂; USNM). <bold>Stafford:</bold> Aquia Harbour (<named-content xmlns:xlink="http://www.w3.org/1999/xlink" content-type="dwc:verbatimCoordinates" xlink:type="simple">38°27.9'N, 77°23.3'W</named-content>), 15 May 2000, D. and W. N. Mathis (1♀; USNM); Aquia Harbour, Aquia Creek (<named-content xmlns:xlink="http://www.w3.org/1999/xlink" content-type="dwc:verbatimCoordinates" xlink:type="simple">38°27.8'N, 77°23.1'W</named-content>), 12 Apr 2006, D. and W. N. Mathis (4♀; USNM); Aquia Harbour, Lions Park (<named-content xmlns:xlink="http://www.w3.org/1999/xlink" content-type="dwc:verbatimCoordinates" xlink:type="simple">38°27'N, 77°23.3'W</named-content>), 4 Jul-4 Nov 2005, 2006, D. and W. N. Mathis (4♂, 2♀; USNM); Aquia Landing (<named-content xmlns:xlink="http://www.w3.org/1999/xlink" content-type="dwc:verbatimCoordinates" xlink:type="simple">38°23.2'N, 77°19'W</named-content>), 14 Apr-5 Nov 2005, 2006, D. and W. N. Mathis (10♂, 2♀; USNM); Falmouth (<named-content xmlns:xlink="http://www.w3.org/1999/xlink" content-type="dwc:verbatimCoordinates" xlink:type="simple">38°19.2'N, 77°28.1'W</named-content>; Rappahannock River; 9 m), 30 Jun 2007, D. and W. N. Mathis (1♀; USNM). <bold>Westmoreland:</bold> Colonial Beach (<named-content xmlns:xlink="http://www.w3.org/1999/xlink" content-type="dwc:verbatimCoordinates" xlink:type="simple">38°14.9'N, 76°57.6'W</named-content>; Potomac River), 8 Jun 2007, D. and W. N. Mathis (1♂, 2♀; USNM). <italic>York</italic>: York River (<named-content xmlns:xlink="http://www.w3.org/1999/xlink" content-type="dwc:verbatimCoordinates" xlink:type="simple">37°14.5'N, 76°31.2'W</named-content>), 21 May 1938, E. G. Fisher (2♂,<!--PageBreak--> 1♀; ANSP). <bold>Independent City:</bold> Fredericksburg (Rappahannock River; <named-content xmlns:xlink="http://www.w3.org/1999/xlink" content-type="dwc:verbatimCoordinates" xlink:type="simple">38°18.3'N, 77°27.5'W</named-content>), 14 Apr 2006, D. and W. N. Mathis (8♂, 2♀; USNM).</p></tp:treatment-sec><tp:treatment-sec sec-type="Distribution"><title>Distribution</title><p>(<xref ref-type="fig" rid="F20">Fig. 52</xref>). Nearctic: United States (Alabama, Delaware, District of Columbia, Florida, Georgia, Louisiana, Maine, Maryland, Massachusetts, Michigan, Mississippi, New Jersey, New York, North Carolina, Ohio, South Carolina, Texas, Virginia).</p></tp:treatment-sec><tp:treatment-sec sec-type="Remarks"><title>Remarks.</title><p>This species is similar to <italic><tp:taxon-name>Polytrichophora adarca</tp:taxon-name></italic> and <italic><tp:taxon-name>Polytrichophora marinoniorum</tp:taxon-name></italic> in having a row of short setulae along the anteroventral surface of the forefemur and subtlety differs from these two species in structures of the male terminalia, especially the ventral processes of the epandrium (perhaps equaling fused surstylus). Although there is some variation in the shape of these processes, males from the Atlantic coast of the United States have the apex in lateral view slightly enlarged apically (<xref ref-type="fig" rid="F19">Fig. 49</xref>).</p><fig id="F19" position="float" orientation="portrait"><label>Figures 48–51.</label><caption><p>Illustration of <italic><tp:taxon-name>Polytrichophora conciliata</tp:taxon-name></italic> Cresson (male) (Florida. Lee Co., Ft. Myers Beach). <bold>48</bold> epandrium and cerci, posterior view <bold>49</bold> same, lateral view <bold>50</bold> internal structures of male terminalia (aedeagus [shaded], phallapodeme, gonite, hypandrium), ventral view <bold>51</bold> same, lateral view. Scale bar = 0.1 mm.</p></caption><graphic xmlns:xlink="http://www.w3.org/1999/xlink" xlink:href="ZooKeys-231-001-g019.jpg" position="float" orientation="portrait" xlink:type="simple"/></fig><fig id="F20" position="float" orientation="portrait"><label>Figure 52.</label><caption><p>Distribution of <italic><tp:taxon-name>Polytrichophora conciliata</tp:taxon-name></italic> Cresson.</p></caption><graphic xmlns:xlink="http://www.w3.org/1999/xlink" xlink:href="ZooKeys-231-001-g020.jpg" position="float" orientation="portrait" xlink:type="simple"/></fig></tp:treatment-sec><ref-list><ref id="B4"><mixed-citation xmlns:xlink="http://www.w3.org/1999/xlink" xlink:type="simple"><person-group><name name-style="western"><surname>Cresson</surname><given-names>ET Jr</given-names></name></person-group> (<year>1924</year>)<article-title> Descriptions of new genera and species of the dipterous family Ephydridae. Paper VI.</article-title><source>Entomological News </source><volume>35</volume> (<issue>5</issue>): <fpage>159</fpage>-<lpage>164</lpage>.</mixed-citation></ref><ref id="B7"><mixed-citation xmlns:xlink="http://www.w3.org/1999/xlink" xlink:type="simple"><person-group><name name-style="western"><surname>Cresson</surname><given-names>ET Jr</given-names></name></person-group> (<year>1942</year>)<article-title> Synopses of North American Ephydridae (Diptera) I. The subfamily Psilopinae, with descriptions of new species.</article-title><source>Transactions of the American Entomological Society </source><volume>68</volume>: <fpage>101</fpage>-<lpage>128</lpage>.</mixed-citation></ref><ref id="B12"><mixed-citation xmlns:xlink="http://www.w3.org/1999/xlink" xlink:type="simple"><person-group><name name-style="western"><surname>Johnson</surname><given-names>CW</given-names></name></person-group> (<year>1925</year>)<article-title> List of the Diptera or two-winged flies. In: Fauna of New England, 15.</article-title><source>Occasional Papers of the Boston Society of Natural History </source><volume>7</volume>: <fpage>1</fpage>-<lpage>326</lpage>.</mixed-citation></ref><ref id="B13"><mixed-citation xmlns:xlink="http://www.w3.org/1999/xlink" xlink:type="simple"><person-group><name name-style="western"><surname>Johnson</surname><given-names>CW</given-names></name></person-group> (<year>1930</year>)<article-title> A list of the insect fauna of Nantucket, Massachusetts.</article-title><source>The Nantucket Maria Mitchell Association</source><volume>3</volume>(<issue>2</issue>): <fpage>1</fpage>-<lpage>159</lpage>+xviii.</mixed-citation></ref><ref id="B29"><mixed-citation xmlns:xlink="http://www.w3.org/1999/xlink" xlink:type="simple"><person-group><name name-style="western"><surname>Wirth</surname><given-names>WW</given-names></name></person-group> (<year>1965</year>)<article-title> Ephydridae.</article-title> In: <person-group><name name-style="western"><surname>Stone</surname><given-names>A</given-names></name><name name-style="western"><surname>Sabrosky</surname><given-names>CW</given-names></name><name name-style="western"><surname>Wirth</surname><given-names>WW</given-names></name><name name-style="western"><surname>Foote</surname><given-names>RH</given-names></name><name name-style="western"><surname>Coulson</surname><given-names>JR</given-names></name></person-group> (<role>Eds</role>). <issue-title>A Catalog of the Diptera of America North of Mexico.</issue-title><source>Handbook 276: 1696 pp. U.S. Department of Agriculture, Washington, D.C</source>: <fpage>734</fpage>-<lpage>759</lpage>.</mixed-citation></ref><ref id="B21"><mixed-citation xmlns:xlink="http://www.w3.org/1999/xlink" xlink:type="simple"><person-group><name name-style="western"><surname>Mathis</surname><given-names>WN</given-names></name><name name-style="western"><surname>Zatwarnicki</surname><given-names>T</given-names></name></person-group> (<year>1995</year>)<article-title> A world catalog of the shore flies (Diptera: Ephydridae).</article-title><source>Memoirs on Entomology, International</source><volume>4</volume>, vi+<lpage>423</lpage> pp.</mixed-citation></ref><ref id="B17"><mixed-citation xmlns:xlink="http://www.w3.org/1999/xlink" xlink:type="simple"><person-group><name name-style="western"><surname>Mathis</surname><given-names>WN</given-names></name></person-group> (<year>1997b</year>)<article-title> The shore flies of the Belizean Cays (Diptera: Ephydridae).</article-title><source>Smithsonian Contributions to Zoology</source><volume>592</volume>: vi+<fpage>1</fpage>–<lpage>77</lpage>. doi: <ext-link ext-link-type="uri" xlink:href="http://dx.doi.org/10.5479/si.00810282.592" xlink:type="simple">10.5479/si.00810282.592</ext-link></mixed-citation></ref></ref-list></tp:taxon-treatment>
