# Supplementary material for: A revision of the new world species of Polytrichophora Cresson and Facitrichophora, new genus (Diptera, Ephydridae)
Source: Zookeys. 2012 Oct 24;(231):1–116. doi: 10.3897/zookeys.231.3687 (PMC3494023; doi:10.3897/zookeys.231.3687)
Supplement: XML Treatment for Polytrichophora flavella [file zookeys.231.3687-treatment13.xml]

<!DOCTYPE tp:taxon-treatment
  PUBLIC "-//TaxonX//DTD Taxonomic Treatment Publishing DTD v0 20100105//EN" "tax-treatment-NSO.dtd">
<tp:taxon-treatment xmlns:tp="http://www.plazi.org/taxpub"><tp:treatment-meta><mixed-citation publication-type="journal"><person-group><name><surname>Mathis</surname><given-names>Wayne N.</given-names></name><name><surname>Zatwarnicki</surname><given-names>Tadeusz</given-names></name></person-group><article-title>A revision of the new world species of 
                    <italic>Polytrichophora</italic> Cresson and 
                    <italic>Facitrichophora</italic>, new genus (Diptera, Ephydridae)
                </article-title><source>Zookeys</source><day>24</day><month>10</month><year>2012</year><volume>2012</volume><issue>231</issue><fpage>1</fpage><lpage>116</lpage><pub-id pub-id-type="doi">10.3897/zookeys.231.3687</pub-id></mixed-citation></tp:treatment-meta><tp:nomenclature><tp:taxon-name>
                        <tp:taxon-name-part taxon-name-part-type="genus">Polytrichophora</tp:taxon-name-part>
                        <tp:taxon-name-part taxon-name-part-type="species">flavella</tp:taxon-name-part>
                    <object-id xmlns:xlink="http://www.w3.org/1999/xlink" xlink:type="simple">urn:lsid:zoobank.org:act:67C3FD30-857B-4B6D-B1BF-14072E095C1A</object-id>
								<object-id xmlns:xlink="http://www.w3.org/1999/xlink" xlink:type="simple">http://species-id.net/wiki/Polytrichophora_flavella</object-id>
								</tp:taxon-name><tp:taxon-status xmlns:xlink="http://www.w3.org/1999/xlink" xlink:type="simple">sp. n.</tp:taxon-status><xref ref-type="fig" rid="F21">Figs 53</xref><xref ref-type="fig" rid="F22">58</xref></tp:nomenclature><tp:treatment-sec sec-type="Diagnosis"><title>Diagnosis.</title><p>This species is distinguished from congeners by the following combination of characters: Small to moderately small shore flies, body length 1.85–2.25 mm.</p><p><italic>Head</italic>: Frons largely dull to faintly subshiny, brown with moderate investment of gray to yellowish gray microtomentum, anterior margin with some orange coloration; fronto-orbits narrow, gray to whitish gray. Antenna mostly yellow; basal flagellomere tannish yellow apicodorsally; arista with 5 dorsal rays. Face at narrowest point about equal to combined length of pedicel and basal flagellomere; face more densely microtomentose than frons, microtomentum with faintly shiny, mostly gray to whitish gray; parafacial and gena becoming slightly more whitish to silvery white than face; parafacial becoming wider ventrally with moderate ventral dilation; gena moderately high, height less than combined length of pedicel and basal flagellomere; gena-to-eye ratio 0.17–0.21.</p><p><italic>Thorax</italic>: Mesonotum mostly dull to faintly subshiny, moderately densely microtomentose, mostly tan to brown, becoming gray laterally and anteriorly; pleural area mostly gray. Anterior margin of wing lacking spine-like setae; costal vein ratio 0.65–0.80; M vein ratio 0.55–0.64. Legs, including most of coxae, yellow; forefemur lacking a row of 9-10 short, stout setulae along apical half of anteroventral surface; forefemur with a row of 4–5, of moderately well-developed, evenly spaced, posteroventral setae on apical half, each seta less than width of femur; tibiae mostly gray, only apices yellowish; basal tarsomeres yellow, apical 1–2 becoming slightly darker, mostly tannish yellow.</p><p><italic>Abdomen</italic>: Tergites mostly blackish to brown gray, subshiny, with gray microtomentose areas laterally; dorsum of tergite 5 of male not darker than preceding tergites and usually with distinct, semicircular, grayish areas laterally; tergite 5 of male somewhat pointed posteriorly, lacking distinctive row of setulae apically. Male terminalia (<xref ref-type="fig" rid="F21">Figs 53–57</xref>): Epandrium narrowly connected dorsally, in posterior view (<xref ref-type="fig" rid="F21">Fig. 53</xref>) generally <!--PageBreak--><!--PageBreak-->wedge-shaped, wider dorsally, tapered laterally, with a subapical, abrupt indentation, producing conspicuously more narrowly apices, setation more concentrated on dorsal half, setulae on ventral ¼ minute, in lateral view (<xref ref-type="fig" rid="F21">Fig. 54</xref>) elongate, height about 3× width, with posterior margin arched and anterior margin with a shallow but distinct point, ventral portion with thumb-like apex and a subapical, anterior, shallow indentation; aedeagus complex with distinct basiphallus and elongate, contorted, distiphallus, basiphallus in lateral view (<xref ref-type="fig" rid="F21">Fig. 57</xref>) sausage-like, distiphallus contorted, basiphallus in ventral view (<xref ref-type="fig" rid="F21">Fig. 56</xref>) slightly asymmetrical, with a moderately deep, apical emargination; phallapodeme in lateral view (<xref ref-type="fig" rid="F21">Fig. 57</xref>) with a distinct through short keel, generally elongate with keel at end toward hypandrium, in ventral view (<xref ref-type="fig" rid="F21">Fig. 56</xref>) rod-like, slightly curved asymmetrically; gonite in lateral view (<xref ref-type="fig" rid="F21">Fig. 57</xref>) elongate, rod-like, sinuous, in ventral view (<xref ref-type="fig" rid="F21">Fig. 56</xref>) elongate, wider toward hypandrium, shallowly pointed subapically; hypandrium in lateral view (<xref ref-type="fig" rid="F21">Fig. 57</xref>) elongate, very shallowly curved, pointed at each end, in ventral view (<xref ref-type="fig" rid="F21">Fig. 56</xref>) H-shaped but with crossing bar much more toward connection with gonite.</p></tp:treatment-sec><tp:treatment-sec sec-type="Type material"><title>Type material.</title><p>The holotype male is labeled “PERU. Madre de Dios: Manu, Rio Manu,250 m[,] Pakitza, 12[sic, 11]°7[six, 56.6]'S, 70[sic, 1]°58 [sic, 16.9]'W, 9-23 Sep 1988[,] Wayne N. Mathis/USNM ENT 00285978 [plastic bar code label]/HOLOTYPE ♂ <italic><tp:taxon-name>Polytrichophora flavella</tp:taxon-name></italic> Mathis &amp; Zatwarnicki, USNM [red].” The holotype is double mounted (minuten pin in a block of plastic), is in excellent condition, an<!--PageBreak-->d is deposited in the USNM. Thirty-seven paratypes (22♂, 15♀; USNM) bear the same label data as the holotype. Other paratypes are as follows: PERU. <bold>Madre de Dios:</bold> Río Manu, Erika (near Salvación; <named-content xmlns:xlink="http://www.w3.org/1999/xlink" content-type="dwc:verbatimCoordinates" xlink:type="simple">12°50.7'S, 71°23.3'W</named-content>; 550 m), 5-6 Sep 1988, A. Freidberg, W. N. Mathis (1♂, 2♀; USNM); Rio Manu, Pakitza (<named-content xmlns:xlink="http://www.w3.org/1999/xlink" content-type="dwc:verbatimCoordinates" xlink:type="simple">11°56.6'S, 71°16.9'W</named-content>; 250 m), 9-23 Sep 1988, W. N. Mathis (23♂, 15♀; USNM); Rio Manu, Pakitza (5 km E; Aguajal; <named-content xmlns:xlink="http://www.w3.org/1999/xlink" content-type="dwc:verbatimCoordinates" xlink:type="simple">11°58.2'S, 71°17'W</named-content>; 250 m), 19 Sep 1988, W. N. Mathis (11♂, 8♀; USNM).</p></tp:treatment-sec><tp:treatment-sec sec-type="Type locality"><title>Type locality.</title><p>Peru. Madre de Dios: Rio Manu, Pakitza (<named-content xmlns:xlink="http://www.w3.org/1999/xlink" content-type="dwc:verbatimCoordinates" xlink:type="simple">11°56.6'S, 71°16.9'W</named-content>; 250 m).</p></tp:treatment-sec><tp:treatment-sec sec-type="Other specimens examined"><title>Other specimens examined.</title><p>Neotropical. PERU. <bold>Loreto:</bold> Iquitos (14 km W; <named-content xmlns:xlink="http://www.w3.org/1999/xlink" content-type="dwc:verbatimCoordinates" xlink:type="simple">03°52.1'S, 73°28.2'W</named-content>), 16 Feb 1984, W. N. Mathis (2♀; USNM).</p></tp:treatment-sec><tp:treatment-sec sec-type="Distribution"><title>Distribution</title><p>(<xref ref-type="fig" rid="F22">Fig. 58</xref>). Neotropical: Peru (Loreto, Madre de Dios).</p></tp:treatment-sec><tp:treatment-sec sec-type="Etymology"><title>Etymology.</title><p>The species epithet, <italic>flavella</italic>, is the Latin word for yellowish and refers to the yellow legs of this species.</p></tp:treatment-sec><tp:treatment-sec sec-type="Remarks"><title>Remarks.</title><p>This species, like <italic><tp:taxon-name>Polytrichophora agens</tp:taxon-name></italic>, has some asymmetry in structures of the male terminalia. Unlike <italic><tp:taxon-name>Polytrichophora agens</tp:taxon-name></italic>, however, this species has yellow legs, including most of the coxae, and the epandrium is rounded ventrally and has a subapical, anterior process (<xref ref-type="fig" rid="F21">Figs 53–55</xref>).</p><fig id="F21" position="float" orientation="portrait"><label>Figures 53–57.</label><caption><p>Illustration of <italic><tp:taxon-name>Polytrichophora flavella</tp:taxon-name></italic> sp. n. (male) (Peru. Madre de Dios: Rio Manu, Pakitza) <bold>53</bold> epandrium and cerci, posterior view <bold>54</bold> same, lateral view of left side <bold>55</bold> anterior portion of epandrium, lateral view of right side same, lateral view <bold>56</bold> internal structures of male terminalia (aedeagus [shaded], phallapodeme, gonite, hypandrium), ventral view <bold>57</bold> same, lateral view. Scale bar = 0.1 mm.</p></caption><graphic xmlns:xlink="http://www.w3.org/1999/xlink" xlink:href="ZooKeys-231-001-g021.jpg" position="float" orientation="portrait" xlink:type="simple"/></fig><fig id="F22" position="float" orientation="portrait"><label>Figure 58.</label><caption><p>Distribution of <italic><tp:taxon-name>Polytrichophora flavella</tp:taxon-name></italic> sp. n.</p></caption><graphic xmlns:xlink="http://www.w3.org/1999/xlink" xlink:href="ZooKeys-231-001-g022.jpg" position="float" orientation="portrait" xlink:type="simple"/></fig></tp:treatment-sec></tp:taxon-treatment>
