# Supplementary material for: A revision of the new world species of Polytrichophora Cresson and Facitrichophora, new genus (Diptera, Ephydridae)
Source: Zookeys. 2012 Oct 24;(231):1–116. doi: 10.3897/zookeys.231.3687 (PMC3494023; doi:10.3897/zookeys.231.3687)
Supplement: XML Treatment for Polytrichophora marinoniorum [file zookeys.231.3687-treatment14.xml]

<!DOCTYPE tp:taxon-treatment
  PUBLIC "-//TaxonX//DTD Taxonomic Treatment Publishing DTD v0 20100105//EN" "tax-treatment-NSO.dtd">
<tp:taxon-treatment xmlns:tp="http://www.plazi.org/taxpub"><tp:treatment-meta><mixed-citation publication-type="journal"><person-group><name><surname>Mathis</surname><given-names>Wayne N.</given-names></name><name><surname>Zatwarnicki</surname><given-names>Tadeusz</given-names></name></person-group><article-title>A revision of the new world species of 
                    <italic>Polytrichophora</italic> Cresson and 
                    <italic>Facitrichophora</italic>, new genus (Diptera, Ephydridae)
                </article-title><source>Zookeys</source><day>24</day><month>10</month><year>2012</year><volume>2012</volume><issue>231</issue><fpage>1</fpage><lpage>116</lpage><pub-id pub-id-type="doi">10.3897/zookeys.231.3687</pub-id></mixed-citation></tp:treatment-meta><tp:nomenclature><tp:taxon-name>
                        <tp:taxon-name-part taxon-name-part-type="genus">Polytrichophora</tp:taxon-name-part>
                        <tp:taxon-name-part taxon-name-part-type="species">marinoniorum</tp:taxon-name-part>
                    <object-id xmlns:xlink="http://www.w3.org/1999/xlink" xlink:type="simple">urn:lsid:zoobank.org:act:9DE9B1C0-6FF5-4469-8E2A-88C4EDF44D3D</object-id>
								<object-id xmlns:xlink="http://www.w3.org/1999/xlink" xlink:type="simple">http://species-id.net/wiki/Polytrichophora_marinoniorum</object-id>
								</tp:taxon-name><tp:taxon-status xmlns:xlink="http://www.w3.org/1999/xlink" xlink:type="simple">sp. n.</tp:taxon-status><xref ref-type="fig" rid="F23">Figs 59</xref><xref ref-type="fig" rid="F24">63</xref></tp:nomenclature><tp:treatment-sec sec-type="Diagnosis"><title>Diagnosis.</title><p>This species is distinguished from congeners by the following combination of characters: Small to moderately small shore flies, body length 1.75–2.25 mm.</p><p><italic>Head</italic>: Frons generally blackish brown, dull, moderately heavily microtomentose, mostly tan with some faint golden reflections on posterior 2/3, anterior 1/3 (from level of fronto-orbital setae anteriad), gray. Antenna mostly yellow to yellowish orange, dorsal portion of pedicel and basodorsal area of basal flagellomere with some blackish coloration; arista with 5 dorsal rays. Face at narrowest point about equal to combined length of pedicel and basal flagellomere; face densely microtomentose, microtomentum with subshiny to pearly luster, mostly white but with considerable gray to bluish gray coloration in antennal grooves and extended laterally onto parafacial; parafacial not markedly differing from midfacies in color, more golden dorsally, becoming whiter ventrally; parafacial with considerable ventral dilation; parafacial color not markedly different from that of middle of face, usually silvery white; parafacial 2–3 times wider ventrally than dorsally; gena relatively short, less than 1/4 eye height; gena-to-eye ratio 0.18–0.20.</p><p><italic>Thorax</italic>: Mesonotum mostly subshiny, moderately densely microtomentose, dark brown, anterolateral areas bluish gray; pleural area blackish gray. Stout setae on apical half; anterior margin of wing lacking large, spine-like setae; costal vein ratio 0.70–0.77; M vein ratio 0.46–0.49. Forefemur lacking row of 9–10 short, stout setae along apical half of anteroventral surface; forefemur with posteroventral row <!--PageBreak--><!--PageBreak-->of 7–10 short setulae, each equal to width of femur; tibiae mostly yellowish; basal tarsomeres yellow, apical 1–2 brown.</p><p><italic>Abdomen</italic>: Tergites dull to subshiny, gray to blackish brown; tergites 1–4 bicolored, mostly blackish brown dorsally, gray lateroventrally; tergites 3–4 of male subequal, 4th not unusually longer, tergite 3 not produced ventrolaterally; dorsum of tergite 5 of male not darker than preceding tergites and usually with distinct, semicircular, grayish areas laterally; tergite 5 of male in dorsal view blunt, truncate, bearing row of 6–10, distinctly larger setae along extreme posterior margin with posterodorsal orientation; tergite 5 of male also gray on posterior 1/2–1/3; sternites 3–4 of male with dense row of setulae along posterior margin; sternite 5 as 2 subtriangular sternites. Male terminalia (<xref ref-type="fig" rid="F23">Figs 59–62</xref>): Epandrium connected dorsally above cerci, in posterior view (<xref ref-type="fig" rid="F23">Fig. 59</xref>) broadly oval with ventral, tapered, narrow extensions, oval portion evenly setulose; extensions parallel sided, essentially abutting over most of length, narrowly separated apically, apex narrowly rounded, extensions minutely setulose; ventral third of epandrium in lateral view (<xref ref-type="fig" rid="F23">Fig. 60</xref>) curved anteriorly, moderately robustly developed, slightly expanded apically, moderately narrowly spatulate, slightly curved anteroventrally, rounded apically; gonites asymmetrical, in lateral view (<xref ref-type="fig" rid="F23">Fig. 62</xref>) narrowly rectangular, relatively short, each end with nipple, shallowly curved, in ventral view (<xref ref-type="fig" rid="F23">Fig. 61</xref>) with flange on each side unequal, left side extended, right side not extended; aedeagus in lateral view (<xref ref-type="fig" rid="F23">Fig. 62</xref>) complex, with distinct basiphallus that ends in a relatively short, wider, digitiform extension, and a twisted, contorted distiphallus; phallapodeme in lateral view (<xref ref-type="fig" rid="F23">Fig. 62</xref>) elongate, rod-like, essentially lacking a keel, in ventral view (<xref ref-type="fig" rid="F23">Fig. 61</xref>) curved laterally to left; hypandrium in ventral view (<xref ref-type="fig" rid="F23">Fig. 61</xref>) relatively small, H-shaped, in lateral view (<xref ref-type="fig" rid="F23">Fig. 61</xref>) elongate, tapered to point at each end.</p></tp:treatment-sec><tp:treatment-sec sec-type="Type material"><title>Type material. </title><p>The holotype male is labeled “<bold>BRAZIL.</bold> Paraná: Antonina(<named-content xmlns:xlink="http://www.w3.org/1999/xlink" content-type="dwc:verbatimCoordinates" xlink:type="simple">25°28.4'S, 48°40.9'W</named-content>; mangal)[,] 4 Feb 2010[,] D. &amp; W. N. Mathis/USNM ENT 00285969 [plastic bar code label]/HOLOTYPE ♂ <italic><tp:taxon-name>Polytrichophora marinoniorum</tp:taxon-name></italic> Mathis &amp; Zatwarnicki, DZUP [red].” The holotype is double mounted (minuten pin in a black of plastic), is in excellent condition, and is deposited in DZUP. Fifteen paratypes (15♂; DZUP, USNM) bear the same locality label as the holotype with dates from 4 Feb-14 Nov. Other paratypes are as follows: BRAZIL. Paraná: Antonina (<named-content xmlns:xlink="http://www.w3.org/1999/xlink" content-type="dwc:verbatimCoordinates" xlink:type="simple">25°27.1'S, 48°41.1'W</named-content>; beach; Ponta da Pita), 3–15 Feb 2010, D. and W. N. Mathis (11♂; DZUP, USNM); Matinhos (N; <named-content xmlns:xlink="http://www.w3.org/1999/xlink" content-type="dwc:verbatimCoordinates" xlink:type="simple">25°46.4'S, 48°30.8'W</named-content>; 1 m; beach/estuary), 30 Jan-25 Mar 2010, D. and W. N. Mathis (14♂, 6♀; DZUP, USNM)</p></tp:treatment-sec><tp:treatment-sec sec-type="Type locality"><title>Type locality.</title><p>Brazil. Paraná: Antonina (<named-content xmlns:xlink="http://www.w3.org/1999/xlink" content-type="dwc:verbatimCoordinates" xlink:type="simple">25°28.4'S, 48°40.9'W</named-content>; mangal).</p></tp:treatment-sec><tp:treatment-sec sec-type="Other specimens examined"><title>Other specimens examined.</title><p>Neotropical. BRAZIL. <bold>Rio de Janeiro.</bold> Ilha da Marambaia (<named-content xmlns:xlink="http://www.w3.org/1999/xlink" content-type="dwc:verbatimCoordinates" xlink:type="simple">23°3.6'S, 43°59.1'W</named-content>), 4 Sep 2000, D. and W. N. Mathis (6♂, 9♀; DZUP, USNM). <bold>Santa Catarina.</bold> Barra Velha (<named-content xmlns:xlink="http://www.w3.org/1999/xlink" content-type="dwc:verbatimCoordinates" xlink:type="simple">26°38'S, 48°40.9'W</named-content>; beach), 29 Apr 2010, D. and W. N. Mathis (5♂, 6♀; DZUP, USNM). <bold>São Paulo.</bold> Ubatuba, Praia do Estaleiro (<named-content xmlns:xlink="http://www.w3.org/1999/xlink" content-type="dwc:verbatimCoordinates" xlink:type="simple">23°20.5'S, 44°53'W</named-content>; beach), 30 Mar 2010, D. and W. N. Mathis (1♂; USNM).</p></tp:treatment-sec><tp:treatment-sec sec-type="Distribution"><title>Distribution</title><p>(<xref ref-type="fig" rid="F34">Fig. 63</xref>). Neotropical: Brazil (Paraná, Rio de Janeiro, Santa Catarina, São Paulo)<!--PageBreak-->.</p></tp:treatment-sec><tp:treatment-sec sec-type="Etymology"><title>Etymology.</title><p>The species epithet, <italic>marinoniorum</italic>, is a plural genitive patronym to recognize and honor Renato C. (1939–2011) and Neuza (nee Fonseca) Marinoni, who were gracious hosts and greatly fostered our field work in southern Brazil.</p></tp:treatment-sec><tp:treatment-sec sec-type="Remarks"><title>Remarks.</title><p>This species and <italic><tp:taxon-name>Polytrichophora conciliata</tp:taxon-name></italic> are very similar externally (forefemur with row of short, stout setulae along anteroventral margin). Characters of the male terminalia are likewise similar, but in detail, there are subtle differences in structures of the male terminalia (compare <xref ref-type="fig" rid="F23">Fig. 59</xref> with <xref ref-type="fig" rid="F19">48</xref>), such as the more rounded epandrium in posterior view and the slightly thinner ventral epandrial processes.</p><fig id="F23" position="float" orientation="portrait"><label>Figures 59–62.</label><caption><p>Illustration of <italic><tp:taxon-name>Polytrichophora marinoniorum</tp:taxon-name></italic> sp. n. (male) (Brazil. Paraná: Antonina) <bold>59</bold> epandrium and cerci, posterior view <bold>60</bold> same, lateral view <bold>61</bold> internal structures of male terminalia (aedeagus [shaded], phallapodeme, gonite, hypandrium), ventral view <bold>62</bold> same, lateral view. Scale bar = 0.1 mm.</p></caption><graphic xmlns:xlink="http://www.w3.org/1999/xlink" xlink:href="ZooKeys-231-001-g023.jpg" position="float" orientation="portrait" xlink:type="simple"/></fig><fig id="F24" position="float" orientation="portrait"><label>Figure 63.</label><caption><p>Distribution of <italic><tp:taxon-name>Polytrichophora marinoniorum</tp:taxon-name></italic> sp. n.</p></caption><graphic xmlns:xlink="http://www.w3.org/1999/xlink" xlink:href="ZooKeys-231-001-g024.jpg" position="float" orientation="portrait" xlink:type="simple"/></fig></tp:treatment-sec><tp:treatment-sec><!--Section generated to contain objects referenced in tp:taxon-treatment.--><fig id="F34" position="float" orientation="portrait"><label>Figure 88.</label><caption><p>Distribution of <italic><tp:taxon-name>Polytrichophora pulchra</tp:taxon-name></italic> (Cresson).</p></caption><graphic xmlns:xlink="http://www.w3.org/1999/xlink" xlink:href="ZooKeys-231-001-g034.jpg" position="float" orientation="portrait" xlink:type="simple"/></fig><fig id="F19" position="float" orientation="portrait"><label>Figures 48–51.</label><caption><p>Illustration of <italic><tp:taxon-name>Polytrichophora conciliata</tp:taxon-name></italic> Cresson (male) (Florida. Lee Co., Ft. Myers Beach). <bold>48</bold> epandrium and cerci, posterior view <bold>49</bold> same, lateral view <bold>50</bold> internal structures of male terminalia (aedeagus [shaded], phallapodeme, gonite, hypandrium), ventral view <bold>51</bold> same, lateral view. Scale bar = 0.1 mm.</p></caption><graphic xmlns:xlink="http://www.w3.org/1999/xlink" xlink:href="ZooKeys-231-001-g019.jpg" position="float" orientation="portrait" xlink:type="simple"/></fig></tp:treatment-sec></tp:taxon-treatment>
