# Supplementary material for: A revision of the new world species of Polytrichophora Cresson and Facitrichophora, new genus (Diptera, Ephydridae)
Source: Zookeys. 2012 Oct 24;(231):1–116. doi: 10.3897/zookeys.231.3687 (PMC3494023; doi:10.3897/zookeys.231.3687)
Supplement: XML Treatment for Polytrichophora rostra [file zookeys.231.3687-treatment15.xml]

<!DOCTYPE tp:taxon-treatment
  PUBLIC "-//TaxonX//DTD Taxonomic Treatment Publishing DTD v0 20100105//EN" "tax-treatment-NSO.dtd">
<tp:taxon-treatment xmlns:tp="http://www.plazi.org/taxpub"><tp:treatment-meta><mixed-citation publication-type="journal"><person-group><name><surname>Mathis</surname><given-names>Wayne N.</given-names></name><name><surname>Zatwarnicki</surname><given-names>Tadeusz</given-names></name></person-group><article-title>A revision of the new world species of 
                    <italic>Polytrichophora</italic> Cresson and 
                    <italic>Facitrichophora</italic>, new genus (Diptera, Ephydridae)
                </article-title><source>Zookeys</source><day>24</day><month>10</month><year>2012</year><volume>2012</volume><issue>231</issue><fpage>1</fpage><lpage>116</lpage><pub-id pub-id-type="doi">10.3897/zookeys.231.3687</pub-id></mixed-citation></tp:treatment-meta><tp:nomenclature><tp:taxon-name>
                        <tp:taxon-name-part taxon-name-part-type="genus">Polytrichophora</tp:taxon-name-part>
                        <tp:taxon-name-part taxon-name-part-type="species">rostra</tp:taxon-name-part>
                    <object-id xmlns:xlink="http://www.w3.org/1999/xlink" xlink:type="simple">urn:lsid:zoobank.org:act:0215113D-C01B-46AB-A4AE-60F7D5295276</object-id>
								<object-id xmlns:xlink="http://www.w3.org/1999/xlink" xlink:type="simple">http://species-id.net/wiki/Polytrichophora_rostra</object-id>
								</tp:taxon-name><tp:taxon-status xmlns:xlink="http://www.w3.org/1999/xlink" xlink:type="simple">sp. n.</tp:taxon-status><xref ref-type="fig" rid="F25">Figs 64</xref><xref ref-type="fig" rid="F26">68</xref></tp:nomenclature><tp:treatment-sec sec-type="Diagnosis"><title>Diagnosis.</title><p>This species is distinguished from congeners by the following combination of characters: Small to moderately small shore flies, body length 1.80–2.25 mm.</p><p><italic>Head</italic>: Frons dull, moderately heavily microtomentose, partially2-toned, mostly grayish tan to grayish black with some faint golden reflections on posterior 3/4, anterior 1/4 becoming orange immediately along ptilinal suture. Antenna mostly yellow to yellowish orange, dorsal portion of pedicel and to a lesser degree basodorsal area of basal flagellomere with some blackish coloration; arista with 5 dorsal rays. Face at narrowest point about equal to combined length of pedicel and basal flagellomere; face densely microtomentose, microtomentum with subshiny to pearly luster, mostly yellowish white but with considerable gold coloration in antennal grooves and extended laterally onto parafacial; parafacial not markedly differing from midfacies in color, becoming silvery white ventrally and posteriorly; parafacial with slight ventral dilation; gena relatively short, less than 1/4 eye height; gena-to-eye ratio 0.18–0.19.</p><p><italic>Thorax</italic>: Mesonotum mostly slightly dull to subshiny, moderately densely microtomentose, mostly brown to tan laterally; pleural area gray. Lacking stout setae on apical half; anterior margin of wing lacking large, spine-like setae; costal vein ratio 0.45–0.63; M vein ratio 0.55–0.58. Forefemur lacking row of 9-10 short, stout setae along apical half of anteroventral surface; forefemur with posteroventral row of 6–7 setulae, each subequal to width of femur; tibiae mostly yellowish at apices, otherwise gray medially; basal tarsomeres yellow, apical 1–2 brown.</p><p><italic>Abdomen</italic>: Tergites subshiny to shiny medially, grayish black, becoming grayer laterally; tergite 5 of male somewhat pointed posteriorly, lacking distinctive row of setulae apically. Male terminalia (<xref ref-type="fig" rid="F25">Figs 64–67</xref>): Epandrium in posterior view (<xref ref-type="fig" rid="F25">Fig. 64</xref>) as an inverted tear drop, wide basally, at midheight, tapered ventrally to form a narrowly pointed ventral margin, connected dorsally around cerci, in lateral view (<xref ref-type="fig" rid="F25">Fig. 65</xref>) with most of posterior margin mostly straight, angled anteriorly and either end, ventral portion forming a beak-like extension that tapers to a narrow point, anterior margin shallowly zigzagged, apical portion bearing numerous short setulae; cerci prominent, moderately well developed; aedeagus complex, in lateral view (<xref ref-type="fig" rid="F25">Fig. 67</xref>) elongate, doubly folded back on itself, basiphallus elongate, narrow, pointed apically, distiphallus more narrowly developed than basiphallus, folded back twice with apical segment oriented in same direction as general plane of terminalia, with complicated smaller folds and lines, in ventral view (<xref ref-type="fig" rid="F25">Fig. 66</xref>) with basiphallus tubular, elongate, distiphallus twisted and irregularly curved; phallapodeme in lateral view (<xref ref-type="fig" rid="F25">Fig. 67</xref>) elongate, clavate, narrowed toward aedeagal base, keel only slightly extended, in ventral view (<xref ref-type="fig" rid="F25">Fig. 66</xref>) appearing aforeshortened as small irregularly rounded structure with short knobs; gonite in lateral view (<xref ref-type="fig" rid="F25">Fig. 67</xref>) rod-like, narrow, elongate, irregularly parallel sided, in ventral view (<xref ref-type="fig" rid="F25">Fig. 66</xref>) angularly curved, like a boomerang;<!--PageBreak--><!--PageBreak--> hypandrium in lateral view (<xref ref-type="fig" rid="F25">Fig. 67</xref>) elongate, very narrow, sinuous, in ventral view (<xref ref-type="fig" rid="F25">Fig. 66</xref>) irregularly H-shaped with bar shallowly curved and posterior arms subequal to each other, anterior arms, narrow, left arm considerably shorter than right arm, both narrowly developed.</p></tp:treatment-sec><tp:treatment-sec sec-type="Type material"><title>Type material.</title><p>The holotype male is labeled “PERU. Madre de Dios: Manu, Rio Manu,250 m[,] Pakitza, 12[sic, 11]°7[six, 56.6]'S, 70[sic, 1]°58 [sic, 16.9]'W, 9-23 Sep 1988[,] Wayne N. Mathis/USNM ENT 00285963 [plastic bar code label]/HOLOTYPE ♂ <italic><tp:taxon-name>Polytrichophora rostra</tp:taxon-name></italic> Mathis &amp; Zatwarnicki, USNM [red].” The holotype is double mounted (minuten pin in a block of plastic), is in good condition (abdomen removed and dissected, midlegs missing), and is deposited in the USNM. One paratype (♂; USNM) bears the same label data as the holotype. Other paratypes are as follows: PERU. <bold>Cuzco:</bold> Paucartambo, Atalaya (Río Alto Madre de Dios; <named-content xmlns:xlink="http://www.w3.org/1999/xlink" content-type="dwc:verbatimCoordinates" xlink:type="simple">12°53.1'S, 71°21.6'W</named-content>; 600 m), 4 Sep 1988, W. N. Mathis (1♂; USNM).</p></tp:treatment-sec><tp:treatment-sec sec-type="Type locality"><title>Type locality.</title><p>Peru. Madre de Dios: Rio Manu, Pakitza (<named-content xmlns:xlink="http://www.w3.org/1999/xlink" content-type="dwc:verbatimCoordinates" xlink:type="simple">11°56.6'S, 71°16.9'W</named-content>; 250 m).</p></tp:treatment-sec><tp:treatment-sec sec-type="Other specimens examined"><title>Other specimens examined.</title><p>Neotropical. ECUADOR. <bold>Napo:</bold> Pastaza (<named-content xmlns:xlink="http://www.w3.org/1999/xlink" content-type="dwc:verbatimCoordinates" xlink:type="simple">01°38'S, 77°0.1'W</named-content>), J. R. Levi-Castillo (1♂; USNM).</p></tp:treatment-sec><tp:treatment-sec sec-type="Distribution"><title>Distribution</title><p>(<xref ref-type="fig" rid="F26">Fig. 68</xref>). Neotropical: Ecuador (Napo), Peru (Cuzco, Madre de Dios).</p></tp:treatment-sec><tp:treatment-sec sec-type="Etymology"><title>Etymology.</title><p>The species epithet, <italic>rostra</italic>, is the Latin word for beak and refers to the shape of the beak-like epandrium as viewed in lateral view.</p></tp:treatment-sec><tp:treatment-sec sec-type="Remarks"><title>Remarks.</title><p>Like <italic><tp:taxon-name>Polytrichophora setulosa</tp:taxon-name></italic>, this species has asymmetry in the anterior hypandrial arms, which is probably a synapomorphy that indicates a close relationship with that species. This species is distinguished by the beak-like apical process of the epandrium, best seen in lateral view (<xref ref-type="fig" rid="F25">Fig. 65</xref>), which is unmistakable and is the primary character that distinguishes this species from congeners within the <italic>conciliata</italic> group.</p><fig id="F25" position="float" orientation="portrait"><label>Figures 64–67.</label><caption><p>Illustration of <italic><tp:taxon-name>Polytrichophora rostra</tp:taxon-name></italic> sp. n. (male) (Ecuador. Napo: Pastaza) <bold>64</bold> epandrium and cerci, posterior view <bold>65</bold> same, lateral view <bold>66</bold> internal structures of male terminalia (aedeagus [shaded], phallapodeme, gonite, hypandrium), ventral view <bold>67</bold> same, lateral view. Scale bar = 0.1 mm.</p></caption><graphic xmlns:xlink="http://www.w3.org/1999/xlink" xlink:href="ZooKeys-231-001-g025.jpg" position="float" orientation="portrait" xlink:type="simple"/></fig><fig id="F26" position="float" orientation="portrait"><label>Figure 68.</label><caption><p>Distribution of <italic><tp:taxon-name>Polytrichophora rostra</tp:taxon-name></italic> sp. n.</p></caption><graphic xmlns:xlink="http://www.w3.org/1999/xlink" xlink:href="ZooKeys-231-001-g026.jpg" position="float" orientation="portrait" xlink:type="simple"/></fig></tp:treatment-sec></tp:taxon-treatment>
