# Supplementary material for: A revision of the new world species of Polytrichophora Cresson and Facitrichophora, new genus (Diptera, Ephydridae)
Source: Zookeys. 2012 Oct 24;(231):1–116. doi: 10.3897/zookeys.231.3687 (PMC3494023; doi:10.3897/zookeys.231.3687)
Supplement: XML Treatment for Polytrichophora setulosa [file zookeys.231.3687-treatment16.xml]

<!DOCTYPE tp:taxon-treatment
  PUBLIC "-//TaxonX//DTD Taxonomic Treatment Publishing DTD v0 20100105//EN" "tax-treatment-NSO.dtd">
<tp:taxon-treatment xmlns:tp="http://www.plazi.org/taxpub"><tp:treatment-meta><mixed-citation publication-type="journal"><person-group><name><surname>Mathis</surname><given-names>Wayne N.</given-names></name><name><surname>Zatwarnicki</surname><given-names>Tadeusz</given-names></name></person-group><article-title>A revision of the new world species of 
                    <italic>Polytrichophora</italic> Cresson and 
                    <italic>Facitrichophora</italic>, new genus (Diptera, Ephydridae)
                </article-title><source>Zookeys</source><day>24</day><month>10</month><year>2012</year><volume>2012</volume><issue>231</issue><fpage>1</fpage><lpage>116</lpage><pub-id pub-id-type="doi">10.3897/zookeys.231.3687</pub-id></mixed-citation></tp:treatment-meta><tp:nomenclature><tp:taxon-name>
                        <tp:taxon-name-part taxon-name-part-type="genus">Polytrichophora</tp:taxon-name-part>
                        <tp:taxon-name-part taxon-name-part-type="species">setulosa</tp:taxon-name-part>
                    <object-id xmlns:xlink="http://www.w3.org/1999/xlink" xlink:type="simple">http://species-id.net/wiki/Polytrichophora_setulosa</object-id>
								</tp:taxon-name><tp:taxon-authority>(Cresson)</tp:taxon-authority><xref ref-type="fig" rid="F27">Figs 69</xref><xref ref-type="fig" rid="F28">73</xref><tp:nomenclature-citation-list><tp:nomenclature-citation><tp:taxon-name>Discocerina setulosa</tp:taxon-name><comment><xref ref-type="bibr" rid="B3">Cresson 1918</xref>: 58.</comment></tp:nomenclature-citation><tp:nomenclature-citation><tp:taxon-name>Polytrichophora setulosa</tp:taxon-name><comment>. <xref ref-type="bibr" rid="B8">Cresson 1946</xref>: 143 [generic combination, review of Neotropical fauna]. <xref ref-type="bibr" rid="B30">Wirth 1968</xref>: 9 [Neotropical catalog]. <xref ref-type="bibr" rid="B21">Mathis and Zatwarnicki 1995</xref>: 186 [world catalog].</comment></tp:nomenclature-citation></tp:nomenclature-citation-list></tp:nomenclature><tp:treatment-sec sec-type="Diagnosis"><title>Diagnosis.</title><p>This species is distinguished from congeners by the following combination of characters: Small to moderately small shore flies, body length 1.70–2.60 mm.</p><p><italic>Head</italic>: Frons dull, heavily microtomentose, 2-toned, mostly tan to brown with some faint golden reflections on posterior 2/3, especially medially, anterior 1/3 (from level of fronto-orbital setae anteriad), gray. Antenna mostly yellow to yellowish orange, anterior portion of pedicel and basodorsal area of basal flagellomere with some blackish coloration; arista with 5 dorsal rays. Face at narrowest point about equal to combined length of pedicel and basal flagellomere; face and clypeus densely microtomentose, especially ventrally, less so dorsally, microtomentum with shiny to pearly luster, mostly white but with considerable gold coloration in antennal grooves and extended laterally onto parafacial; parafacial not markedly differing from midfacies in color, more golden dorsally, becoming whiter ventrally; parafacial with moderate ventral dilation, 2–3 times wider ventrally than dorsally; gena moderately short, about equal to height of basal flagellomere; gena-to-eye ratio 0.19–0.21.</p><p><italic>Thorax</italic>: Mesonotum mostly dull, moderately densely microtomentose, partially subshiny, concolorous with posterior 2/3 of frons; pleural area blackish gray. Stout setae on apical half; anterior margin of wing lacking large, spine-like setae; costal vein ratio 0.60–0.76; M vein ratio 0.48–0.58. Forefemur lacking row of 9–10 short, stout setae along apical half of anteroventral surface; forefemur with posteroventral row of 7–10 short setulae, each equal to width of femur; tibiae mostly yellowish; basal tarsomeres yellow, apical 1–2 brown.</p><p><italic>Abdomen</italic>: Tergites dorsally 2-toned, laterally lightly gray, becoming distinctly darker and subshiny medially; tergite 5 of male mostly gray medially, with whitish gray areas laterally, broadly pointed posteriorly. Male terminalia (<xref ref-type="fig" rid="F27">Figs 69–72</xref>): Epandrium in posterior view (<xref ref-type="fig" rid="F27">Fig. 69</xref>) mostly oval with relatively elongate, narrow, tapered, pointed ventral extensions, ventral extension in lateral view (<xref ref-type="fig" rid="F27">Fig. 70</xref>) robustly developed, curved and tapered apically to acute point, bearing secondary point at<!--PageBreak--> midlength of extension that bears setulae; aedeagus complex, narrow, elongate, with distinct basiphallus and distiphallus, distiphallus with twisted, partially coiled, very elongate bands (<xref ref-type="fig" rid="F27">Figs 71</xref>–72) very shallowly arched, almost straight and parallel sided, apex bluntly rounded; phallapodeme in lateral view (<xref ref-type="fig" rid="F27">Fig. 72</xref>) relatively short, clavate with larger end toward hypandrium, sinuous, in ventral view (<xref ref-type="fig" rid="F27">Fig. 71</xref>) asymmetrical, especially shallow keel at more clavate end; gonite in lateral view (<xref ref-type="fig" rid="F27">Fig. 72</xref>) elongate, shallowly sinuous, slightly larger toward hypandrium, in ventral view (<xref ref-type="fig" rid="F27">Fig. 71</xref>) asymmetrical with gonite on left side larger than right one, left gonite more angulate, right gonite more shallowly and evenly curved; hypandrium in lateral view (<xref ref-type="fig" rid="F27">Fig. 72</xref>) moderately elongate, narrowly elliptical, in ventral view H-shaped but with anterior arms of differing lengths and much shorter posterior arms.</p></tp:treatment-sec><tp:treatment-sec sec-type="Type material"><title>Type material.</title><p>The holotype male is labeled “Filadelfia[,] Costa Rica/muddy beach R[io].Tempisque/PPCalvert 18. 1 1910 [18 Jan 1910][date handwritten]/♂/TYPE 6133/690/Holo-TYPE Discocerina SETULOSA E. T. Cresson Jr [magenta; species name handwritten].” The holotype is double mounted (minuten pin in a rectangular card), is in good condition (the abdomen and hind legs have been removed, the abdomen dissected, and the parts are in an attached microvial), and is deposited in the ANSP (6133).</p></tp:treatment-sec><tp:treatment-sec sec-type="Type locality"><title>Type locality.</title><p>Costa Rica. Guanacaste: Filadelfia (Río Tempisque; <named-content xmlns:xlink="http://www.w3.org/1999/xlink" content-type="dwc:verbatimCoordinates" xlink:type="simple">10°26.7'N, 85°32.9'W</named-content>).</p></tp:treatment-sec><tp:treatment-sec sec-type="Other specimens examined"><title>Other specimens examined.</title><p>Neotropical. BELIZE. <bold>Stann Creek:</bold> Twin Cays (Aanderaa Flats, dock area, east shore of East Island, mud flat near Lair Channel, south end of West Island, West Bay; <named-content xmlns:xlink="http://www.w3.org/1999/xlink" content-type="dwc:verbatimCoordinates" xlink:type="simple">16°49.9'N, 88°06.1'W</named-content>), 17-21 Mar 1988, W. N. Mathis (1♂, 1♀; USNM); Mullins River (17 km N Dangriga; <named-content xmlns:xlink="http://www.w3.org/1999/xlink" content-type="dwc:verbatimCoordinates" xlink:type="simple">17°06.2'N, 88°17.8'W</named-content>), 29 Mar 1988, W. N. Mathis (1♂; USNM); Placencia Lagoon, Rum Point (<named-content xmlns:xlink="http://www.w3.org/1999/xlink" content-type="dwc:verbatimCoordinates" xlink:type="simple">16°32.8'N, 88°22.1'W</named-content>), 4-5 Nov 1987, D. and W. N. Mathis (4♀; USNM).</p><p>BOLIVIA. <bold>La Paz:</bold> Guanay (3 km E; <named-content xmlns:xlink="http://www.w3.org/1999/xlink" content-type="dwc:verbatimCoordinates" xlink:type="simple">15°30.2'S, 67°52.3'W</named-content>; 500 m), 14 Mar 2001, W. N. Mathis (1♂; USNM).</p><p>BRAZIL. <bold>Amazonas.</bold> Igarapé Cabeça Branca (ca. 40 km N Manaus; <named-content xmlns:xlink="http://www.w3.org/1999/xlink" content-type="dwc:verbatimCoordinates" xlink:type="simple">02°35.1'S, 60°01.9'W</named-content>; 65 m), 8 May 2010, D. and W. N. Mathis (1♂; USNM); Manaus, INPA (<named-content xmlns:xlink="http://www.w3.org/1999/xlink" content-type="dwc:verbatimCoordinates" xlink:type="simple">03°05.9'S, 59°59.1'W</named-content>; 60 m), 4 May 2010, D. and W. N. Mathis (1♀; INPA. <bold>Paraná.</bold> Antonina (<named-content xmlns:xlink="http://www.w3.org/1999/xlink" content-type="dwc:verbatimCoordinates" xlink:type="simple">25°28'S, 48°41.3'W</named-content>; 13 m), 3 Feb 2010, D. and W. N. Mathis (1♀; DZUP, USNM); Antonina (<named-content xmlns:xlink="http://www.w3.org/1999/xlink" content-type="dwc:verbatimCoordinates" xlink:type="simple">25°28.4'S, 48°40.9'W</named-content>; beach/mangal), 3 Feb 2010, D. and W. N. Mathis (1♂; DZUP, USNM); Castro (Parque Lacustre; <named-content xmlns:xlink="http://www.w3.org/1999/xlink" content-type="dwc:verbatimCoordinates" xlink:type="simple">24°47.4'S, 50°0.3'W</named-content>; 990 m), 24-31 Dec 2009, D. and W. N. Mathis (2♂, 1♀; USNM); Castro (8 km N; <named-content xmlns:xlink="http://www.w3.org/1999/xlink" content-type="dwc:verbatimCoordinates" xlink:type="simple">24°45.3'S, 49°58.9'W</named-content>; 1010 m), 1 Jan 2010, D. and W. N. Mathis (1♀; DZUP, USNM); Curitiba, Universidade Federal do Paraná, Reserva Biológica (<named-content xmlns:xlink="http://www.w3.org/1999/xlink" content-type="dwc:verbatimCoordinates" xlink:type="simple">25°26.9'S, 49°14'W</named-content>; 915 m), 1 Jan-24 Mar 2010, D. and W. N. Mathis (1♂, 2♀; DZUP, USNM); Matinhos (N.; <named-content xmlns:xlink="http://www.w3.org/1999/xlink" content-type="dwc:verbatimCoordinates" xlink:type="simple">25°46.4'S, 48°30.8'W</named-content>; 1 m; beach/estuary), 30 Jan25 Mar 2010, D. and W. N. Mathis (6♂, 2♀; DZUP, USNM); Parque Igauçu (<named-content xmlns:xlink="http://www.w3.org/1999/xlink" content-type="dwc:verbatimCoordinates" xlink:type="simple">25°33.4'S, 49°13.6'W</named-content>; 880 m), 19 Jan-12 Apr 2010, D. and W. N. Mathis (11♂, 5♀; DZUP, USNM). <bold>Santa Catarina.</bold> Barra Velha (<named-content xmlns:xlink="http://www.w3.org/1999/xlink" content-type="dwc:verbatimCoordinates" xlink:type="simple">26°38'S, 48°40.9'W</named-content>; beach), 29 Apr 2010, D. and W. N. Mathis (2♂; DZUP, USNM); Nova Teutônia (<named-content xmlns:xlink="http://www.w3.org/1999/xlink" content-type="dwc:verbatimCoordinates" xlink:type="simple">27°11'S, 52°23'W</named-content>; 3–500 m), Oct 1970, F. Plaumann (1♀; <!--PageBreak--><!--PageBreak-->MZUSP). <bold>São Paulo.</bold> Ubatuba, Praia do Estaleiro (<named-content xmlns:xlink="http://www.w3.org/1999/xlink" content-type="dwc:verbatimCoordinates" xlink:type="simple">23°20.5'S, 44°53'W</named-content>; beach), 30 Mar 2010, D. and W. N. Mathis (3♂; DZUP, USNM); Ubatuba, Praia Puruba (<named-content xmlns:xlink="http://www.w3.org/1999/xlink" content-type="dwc:verbatimCoordinates" xlink:type="simple">23°21'S, 44°55.6'W</named-content>; beach), 29–30 Mar 2010, D. and W. N. Mathis (7♂; USNM).</p><p>COSTA RICA. <bold>Cartago:</bold> La Suiza (<named-content xmlns:xlink="http://www.w3.org/1999/xlink" content-type="dwc:verbatimCoordinates" xlink:type="simple">9°51.5'N, 83°37.5'W</named-content>), 28 Jun 2001, W. N. Mathis (25♂, 5♀; USNM). <bold>Puntarenas:</bold> Rincón (5 km S; <named-content xmlns:xlink="http://www.w3.org/1999/xlink" content-type="dwc:verbatimCoordinates" xlink:type="simple">8°42.1'N, 83°30.8'W</named-content>; 95 m), 10–11 Aug 2001, D. and W.N. Mathis (2♀; USNM).</p><p>DOMINICAN REPUBLIC. <bold>Barahona:</bold> Cabral (canals E of Cabral; <named-content xmlns:xlink="http://www.w3.org/1999/xlink" content-type="dwc:verbatimCoordinates" xlink:type="simple">18°15.2'N, 71°13.4'W</named-content>), 16 May 1995, W. N. Mathis (2♂, 1♀; USNM). <bold>Independencia:</bold> Duvergé (2 km S; <named-content xmlns:xlink="http://www.w3.org/1999/xlink" content-type="dwc:verbatimCoordinates" xlink:type="simple">18°22'N, 71°31.4'W</named-content>), 24 Mar 1999, W. N. Mathis (9♂; USNM).<bold>La Vega:</bold> Constanza (ca. 16 km SE; <named-content xmlns:xlink="http://www.w3.org/1999/xlink" content-type="dwc:verbatimCoordinates" xlink:type="simple">18°50.6'N, 70°40.7'W</named-content>; 1580 m), 15 May 1998, D. and W. N. Mathis (1♂; USNM); El Rio (9.5 km E; <named-content xmlns:xlink="http://www.w3.org/1999/xlink" content-type="dwc:verbatimCoordinates" xlink:type="simple">19°0.9'N, 70°33.5'W</named-content>; 980 m), 6 May 1995, W. N. Mathis (5♂, 2♀; USNM); Jarabacoa (1–2 km S; <named-content xmlns:xlink="http://www.w3.org/1999/xlink" content-type="dwc:verbatimCoordinates" xlink:type="simple">19°06.9'N, 70°37'W</named-content>; 520 m), 8–21 May 1995, W. N. Mathis (14♂, 8♀; USNM); Rio Camu (3.5 km NW La Vega; <named-content xmlns:xlink="http://www.w3.org/1999/xlink" content-type="dwc:verbatimCoordinates" xlink:type="simple">19°13.7'N, 70°35.2'W</named-content>; 100 m), 10 May 1995, W. N. Mathis (1♂, 2♀; USNM). <bold>Puerto Plata:</bold> Rio Camu (14 km E Puerto Plata; <named-content xmlns:xlink="http://www.w3.org/1999/xlink" content-type="dwc:verbatimCoordinates" xlink:type="simple">19°41.9'N, 70°37.5'W</named-content>), 23 May 1998, D. and W. N. Mathis (1♂; USNM).</p><p>GUYANA. Dubulay Ranch (small creek; <named-content xmlns:xlink="http://www.w3.org/1999/xlink" content-type="dwc:verbatimCoordinates" xlink:type="simple">5°40.9'N, 57°51.5'W</named-content>), 10 Apr 1994, W. N. Mathis (♂, ♀; USNM); Dubulay Ranch, Berbice River (<named-content xmlns:xlink="http://www.w3.org/1999/xlink" content-type="dwc:verbatimCoordinates" xlink:type="simple">5°40.9'N, 57°51.5'W</named-content>), 9–11 Apr 1994, W. N. Mathis (♂, ♀; USNM); Karanambo (<named-content xmlns:xlink="http://www.w3.org/1999/xlink" content-type="dwc:verbatimCoordinates" xlink:type="simple">3°45.1'N, 59°18.6'W</named-content>), 31 Mar 1994, W. N. Mathis (♂, ♀; USNM); Karanambo (Rupununi River; <named-content xmlns:xlink="http://www.w3.org/1999/xlink" content-type="dwc:verbatimCoordinates" xlink:type="simple">3°45.1'N, 59°18.6'W</named-content>; 85m), 1–3 Dec 2010, W. N. Mathis (1♂, 1♀; USNM); Karanambo, Rupununi River (ox bow; <named-content xmlns:xlink="http://www.w3.org/1999/xlink" content-type="dwc:verbatimCoordinates" xlink:type="simple">3°45.1'N, 59°18.6'W</named-content>), 2 Apr 1994, W. N. Mathis (♂, ♀; USNM); Karanambo, Rupununi River (ox bow; <named-content xmlns:xlink="http://www.w3.org/1999/xlink" content-type="dwc:verbatimCoordinates" xlink:type="simple">3°45'N, 59°17.5'W</named-content>; 85m), 2 Dec 2010, W. N. Mathis (2♂; USNM); Kumu River and Falls (25 km SE Lethem in Kanuku Mountains; <named-content xmlns:xlink="http://www.w3.org/1999/xlink" content-type="dwc:verbatimCoordinates" xlink:type="simple">3°15.9'N, 59°43.6'W</named-content>), 4–30 Apr 1994, 1995, W. N. Mathis (♂, ♀; USNM); Wiruni River (<named-content xmlns:xlink="http://www.w3.org/1999/xlink" content-type="dwc:verbatimCoordinates" xlink:type="simple">5°46.6'N, 58°01'W</named-content>), 11 Apr 1994, W. N. Mathis (♂, ♀; USNM).</p><p>HONDURAS. <bold>Cortés:</bold> San Pedro Sula (8 km S; <named-content xmlns:xlink="http://www.w3.org/1999/xlink" content-type="dwc:verbatimCoordinates" xlink:type="simple">15°25.7'N, 88°01.4'W</named-content>), 25–26 Sep 1995, D. and W. N. Mathis (3♂, 1♀; USNM).</p><p>JAMAICA. <bold>Clarendon:</bold> Grantham (<named-content xmlns:xlink="http://www.w3.org/1999/xlink" content-type="dwc:verbatimCoordinates" xlink:type="simple">18°09.3'N, 77°23.8'W</named-content>; 340 m), 16 Apr 2000, W. N. Mathis (3♂, 1♀; USNM); Rest (3 km N; <named-content xmlns:xlink="http://www.w3.org/1999/xlink" content-type="dwc:verbatimCoordinates" xlink:type="simple">17°54.3'N, 77°21.4'W</named-content>), 15 Apr 2000, W. N. Mathis (1♂; USNM). <bold>Portland:</bold> Berridale (<named-content xmlns:xlink="http://www.w3.org/1999/xlink" content-type="dwc:verbatimCoordinates" xlink:type="simple">18°06.5'N, 76°20'W</named-content>), Rio Grande River, 25 Apr 2000, W. N. Mathis (1♂, 1♀; USNM); Hollywell (<named-content xmlns:xlink="http://www.w3.org/1999/xlink" content-type="dwc:verbatimCoordinates" xlink:type="simple">18°05.5'N, 76°43.6'W</named-content>; 1170 m), 27 Apr 2000, W. N. Mathis (1♀; USNM); Reach (4 km N; <named-content xmlns:xlink="http://www.w3.org/1999/xlink" content-type="dwc:verbatimCoordinates" xlink:type="simple">18°03.6'N, 76°20.4'W</named-content>), 15 May 1996, D. and W. N. Mathis, H. B. Williams (3♂; USNM). <bold>St. Andrew:</bold> Clydsdale (<named-content xmlns:xlink="http://www.w3.org/1999/xlink" content-type="dwc:verbatimCoordinates" xlink:type="simple">18°04.9'N, 76°40.2'W</named-content>; 1030 m), 29 Apr 2000, W. N. Mathis (2♀; USNM); Mavis Bank (1.7 km E; <named-content xmlns:xlink="http://www.w3.org/1999/xlink" content-type="dwc:verbatimCoordinates" xlink:type="simple">18°02.4'N, 77°39.5'W</named-content>; 575 m), Yallahs River, 21–22 Apr-1 May 2000, W. N. Mathis (3♀; USNM); Mavis Bank (4.3 km SE; <named-content xmlns:xlink="http://www.w3.org/1999/xlink" content-type="dwc:verbatimCoordinates" xlink:type="simple">18°01.4'N, 76°38.1'W</named-content>; 480 m); Yallahs River, 22–23 Apr 2000, W. N. Mathis (5♂, 3♀; USNM); Silver Hill Gap (<named-content xmlns:xlink="http://www.w3.org/1999/xlink" content-type="dwc:verbatimCoordinates" xlink:type="simple">18°05.3'N, 76°43'W</named-content>; 940 m), 29 Apr 2000, W. N. Mathis (2♂, 1♀; USNM). <bold>St. Elizabeth:</bold> Elim (<named-content xmlns:xlink="http://www.w3.org/1999/xlink" content-type="dwc:verbatimCoordinates" xlink:type="simple">18°07.1'N, 77°40.5'W</named-content>), 10 Apr 2000, W. N. Mathis (18♂, 3♀; USNM); Maggotty Falls (<named-content xmlns:xlink="http://www.w3.org/1999/xlink" content-type="dwc:verbatimCoordinates" xlink:type="simple">18°08.2'N, 77°45.1'W</named-content>), 18 Apr 2000, W. N. Mathis (1♂; USNM); Wally Wash Great Pond (<named-content xmlns:xlink="http://www.w3.org/1999/xlink" content-type="dwc:verbatimCoordinates" xlink:type="simple">17°57.9'N, 77°48.6'W</named-content>), 19 Apr 2000, W. N. Mathis (1♂; USNM); Ys Falls (<named-content xmlns:xlink="http://www.w3.org/1999/xlink" content-type="dwc:verbatimCoordinates" xlink:type="simple">18°09.3'N, 77°49.5'W</named-content>), 17–18 Ap<!--PageBreak-->r 2000, W. N. Mathis (1♀; USNM). <bold>St. Mary:</bold> Annotto Bay (<named-content xmlns:xlink="http://www.w3.org/1999/xlink" content-type="dwc:verbatimCoordinates" xlink:type="simple">18°16.2'N, 76°46.2'W</named-content>; marsh), 25 Feb 1969, W. W. Wirth (4♂, 5♀; USNM). <bold>St. Thomas:</bold> Bath River, Bath (<named-content xmlns:xlink="http://www.w3.org/1999/xlink" content-type="dwc:verbatimCoordinates" xlink:type="simple">17°56.8'N, 76°21.6'W</named-content>), 16 May 1996, D. and W. N. Mathis, H. B. Williams (1♀; USNM). <bold>Westmoreland:</bold> Savanna-La-Mar (<named-content xmlns:xlink="http://www.w3.org/1999/xlink" content-type="dwc:verbatimCoordinates" xlink:type="simple">18°13'N, 78°08'W</named-content>), 13 Mar 1970, W. W. Wirth (1♀; USNM).</p><p>MEXICO. <bold>Chiapas:</bold> Finca Prusia (33 km S Jaltenango; <named-content xmlns:xlink="http://www.w3.org/1999/xlink" content-type="dwc:verbatimCoordinates" xlink:type="simple">15°49'N, 92°42'W</named-content>), 10–12 May 1985, W. N. Mathis (7♂, 21♀; USNM); Jaltenango (21 km S; <named-content xmlns:xlink="http://www.w3.org/1999/xlink" content-type="dwc:verbatimCoordinates" xlink:type="simple">15°54'N, 92°40'W</named-content>), 16 May 1985, W. N. Mathis (2♂, 2♀; USNM). <bold>Tabasco:</bold> Teapa (8 km SW; <named-content xmlns:xlink="http://www.w3.org/1999/xlink" content-type="dwc:verbatimCoordinates" xlink:type="simple">17°31'N, 92°59'W</named-content>), 6 May 1985, W. N. Mathis (2♂, 1♀; USNM). <bold>Veracruz-Llave:</bold> Fortin de las Flores (<named-content xmlns:xlink="http://www.w3.org/1999/xlink" content-type="dwc:verbatimCoordinates" xlink:type="simple">18°54'N, 97°W</named-content>), 2 May 1985, W. N. Mathis (2♂, 1♀; USNM).</p><p>PUERTO RICO. Adjuntas (<named-content xmlns:xlink="http://www.w3.org/1999/xlink" content-type="dwc:verbatimCoordinates" xlink:type="simple">18°09.8'N, 66°43.2'W</named-content>), 22 Sep 1995, D. and W. N. Mathis (5♂, 1♀; USNM); Jayuya (2 km E; Rio Saliente; <named-content xmlns:xlink="http://www.w3.org/1999/xlink" content-type="dwc:verbatimCoordinates" xlink:type="simple">18°12.8'N, 66°33.9'W</named-content>), 22 Sep 1995, D. and W. N. Mathis (2♂; USNM); Maricao (4 km WNW; <named-content xmlns:xlink="http://www.w3.org/1999/xlink" content-type="dwc:verbatimCoordinates" xlink:type="simple">18°10.7'N, 66°59.6'W</named-content>), 21 Sep 1995, D. and W. N. Mathis (12♂, 3♀; USNM); Playa de Guayanilla (<named-content xmlns:xlink="http://www.w3.org/1999/xlink" content-type="dwc:verbatimCoordinates" xlink:type="simple">18°0.4'N, 66°46.1'W</named-content>), 19 Sep 1995, D. and W. N. Mathis (1♂; USNM).</p><p>ST. LUCIA. Castries (5 km S; <named-content xmlns:xlink="http://www.w3.org/1999/xlink" content-type="dwc:verbatimCoordinates" xlink:type="simple">13°59'N, 60°00'W</named-content>), 16 Jun 1991, D. and W. N. Mathis (2♂, 4♀; USNM); Laborie (5 km W; <named-content xmlns:xlink="http://www.w3.org/1999/xlink" content-type="dwc:verbatimCoordinates" xlink:type="simple">13°49'N, 60°54'W</named-content>), 15 Jun 1991, D. and W. N. Mathis (2♀; USNM).</p></tp:treatment-sec><tp:treatment-sec sec-type="Distribution"><title>Distribution</title><p>(<xref ref-type="fig" rid="F28">Fig. 73</xref>). Neotropical: Belize, Bolivia (La Paz), Brazil (Amazonas, Paraná, Santa Catarina, São Paulo), Costa Rica (Cartago, Puntarenas), Guyana, Hon<!--PageBreak-->duras, Mexico (Chiapas, Tabasco, Veracruz-Llave), West Indies (Dominican Republic, Jamaica, Puerto Rico, St. Lucia).</p></tp:treatment-sec><tp:treatment-sec sec-type="Remarks"><title>Remarks.</title><p>Among congeners of the <italic>conciliata</italic> group, this species is very similar to <italic><tp:taxon-name>Polytrichophora rostra</tp:taxon-name></italic> as evidenced by both species having a crescent-shaped ventral epandrial process and pronounced asymmetry of the anterior hypandrial arms. This species is distinguished from <italic><tp:taxon-name>Polytrichophora rostra</tp:taxon-name></italic>, however, in the lateral view by the shape of the epandrium (<xref ref-type="fig" rid="F27">Fig. 70</xref>), which has a secondary prong and has more gradual curvature of the ventral epandrial process, not abrupt as in <italic><tp:taxon-name>Polytrichophora rostra</tp:taxon-name></italic> (<xref ref-type="fig" rid="F25">Fig. 65</xref>).</p><fig id="F27" position="float" orientation="portrait"><label>Figures 69–72.</label><caption><p>Illustration of <italic><tp:taxon-name>Polytrichophora setulosa</tp:taxon-name></italic> (Cresson) (male) (Jamaica. St. Elzbeth: Elim) <bold>69</bold> epandrium and cerci, posterior view <bold>70</bold> same, lateral view <bold>71</bold> internal structures of male terminalia (aedeagus [shaded], phallapodeme, gonite, hypandrium), ventral view <bold>72</bold> same, lateral view. Scale bar = 0.1 mm.</p></caption><graphic xmlns:xlink="http://www.w3.org/1999/xlink" xlink:href="ZooKeys-231-001-g027.jpg" position="float" orientation="portrait" xlink:type="simple"/></fig><fig id="F28" position="float" orientation="portrait"><label>Figure 73.</label><caption><p>Distribution of <italic><tp:taxon-name>Polytrichophora setulosa</tp:taxon-name></italic> (Cresson).</p></caption><graphic xmlns:xlink="http://www.w3.org/1999/xlink" xlink:href="ZooKeys-231-001-g028.jpg" position="float" orientation="portrait" xlink:type="simple"/></fig></tp:treatment-sec><tp:treatment-sec><!--Section generated to contain objects referenced in tp:taxon-treatment.--><fig id="F25" position="float" orientation="portrait"><label>Figures 64–67.</label><caption><p>Illustration of <italic><tp:taxon-name>Polytrichophora rostra</tp:taxon-name></italic> sp. n. (male) (Ecuador. Napo: Pastaza) <bold>64</bold> epandrium and cerci, posterior view <bold>65</bold> same, lateral view <bold>66</bold> internal structures of male terminalia (aedeagus [shaded], phallapodeme, gonite, hypandrium), ventral view <bold>67</bold> same, lateral view. Scale bar = 0.1 mm.</p></caption><graphic xmlns:xlink="http://www.w3.org/1999/xlink" xlink:href="ZooKeys-231-001-g025.jpg" position="float" orientation="portrait" xlink:type="simple"/></fig></tp:treatment-sec><ref-list><ref id="B3"><mixed-citation xmlns:xlink="http://www.w3.org/1999/xlink" xlink:type="simple"><person-group><name name-style="western"><surname>Cresson</surname><given-names>ET Jr</given-names></name></person-group> (<year>1918</year>)<article-title> Costa Rican Diptera collected by Philip P. Calvert, Ph.D., 1909–1910. Paper 3. A report on the Ephydridae.</article-title><source>Transactions of the American Entomological Society </source><volume>44</volume>: <fpage>39</fpage>-<lpage>68</lpage>.</mixed-citation></ref><ref id="B8"><mixed-citation xmlns:xlink="http://www.w3.org/1999/xlink" xlink:type="simple"><person-group><name name-style="western"><surname>Cresson</surname><given-names>ET Jr</given-names></name></person-group> (<year>1946</year>)<article-title> A systematic annotated arrangement of the genera and species of the Neotropical Ephydridae (Diptera) I. The subfamily Psilopinae.</article-title><source>Transactions of the American Entomological Society </source><volume>71</volume>: <fpage>129</fpage>-<lpage>163</lpage>.</mixed-citation></ref><ref id="B30"><mixed-citation xmlns:xlink="http://www.w3.org/1999/xlink" xlink:type="simple"><person-group><name name-style="western"><surname>Wirth</surname><given-names>WW</given-names></name></person-group> (<year>1968</year>)<article-title> 77. Family Ephydridae.</article-title> In: <person-group><name name-style="western"><surname>Papavero</surname><given-names>N</given-names></name></person-group> (<role>Ed</role>). <issue-title>A Catalogue of the Diptera of the Americas South of the United States.</issue-title><source>Departamento de Zoologia, Secretaria da Agricultura. São Paulo</source>: <fpage>1</fpage>-<lpage>43</lpage>.</mixed-citation></ref><ref id="B21"><mixed-citation xmlns:xlink="http://www.w3.org/1999/xlink" xlink:type="simple"><person-group><name name-style="western"><surname>Mathis</surname><given-names>WN</given-names></name><name name-style="western"><surname>Zatwarnicki</surname><given-names>T</given-names></name></person-group> (<year>1995</year>)<article-title> A world catalog of the shore flies (Diptera: Ephydridae).</article-title><source>Memoirs on Entomology, International</source><volume>4</volume>, vi+<lpage>423</lpage> pp.</mixed-citation></ref></ref-list></tp:taxon-treatment>
