# Supplementary material for: A revision of the new world species of Polytrichophora Cresson and Facitrichophora, new genus (Diptera, Ephydridae)
Source: Zookeys. 2012 Oct 24;(231):1–116. doi: 10.3897/zookeys.231.3687 (PMC3494023; doi:10.3897/zookeys.231.3687)
Supplement: XML Treatment for Polytrichophora sinuosa [file zookeys.231.3687-treatment17.xml]

<!DOCTYPE tp:taxon-treatment
  PUBLIC "-//TaxonX//DTD Taxonomic Treatment Publishing DTD v0 20100105//EN" "tax-treatment-NSO.dtd">
<tp:taxon-treatment xmlns:tp="http://www.plazi.org/taxpub"><tp:treatment-meta><mixed-citation publication-type="journal"><person-group><name><surname>Mathis</surname><given-names>Wayne N.</given-names></name><name><surname>Zatwarnicki</surname><given-names>Tadeusz</given-names></name></person-group><article-title>A revision of the new world species of 
                    <italic>Polytrichophora</italic> Cresson and 
                    <italic>Facitrichophora</italic>, new genus (Diptera, Ephydridae)
                </article-title><source>Zookeys</source><day>24</day><month>10</month><year>2012</year><volume>2012</volume><issue>231</issue><fpage>1</fpage><lpage>116</lpage><pub-id pub-id-type="doi">10.3897/zookeys.231.3687</pub-id></mixed-citation></tp:treatment-meta><tp:nomenclature><tp:taxon-name>
                        <tp:taxon-name-part taxon-name-part-type="genus">Polytrichophora</tp:taxon-name-part>
                        <tp:taxon-name-part taxon-name-part-type="species">sinuosa</tp:taxon-name-part>
                    <object-id xmlns:xlink="http://www.w3.org/1999/xlink" xlink:type="simple">urn:lsid:zoobank.org:act:A4D253E3-FFF6-4662-B9B1-A02143679F10</object-id>
								<object-id xmlns:xlink="http://www.w3.org/1999/xlink" xlink:type="simple">http://species-id.net/wiki/Polytrichophora_sinuosa</object-id>
								</tp:taxon-name><tp:taxon-status xmlns:xlink="http://www.w3.org/1999/xlink" xlink:type="simple">sp. n.</tp:taxon-status><xref ref-type="fig" rid="F29">Figs 74</xref><xref ref-type="fig" rid="F30">78</xref></tp:nomenclature><tp:treatment-sec sec-type="Diagnosis"><title>Diagnosis.</title><p>This species is distinguished from congeners by the following combination of characters: Small to moderately small shore flies, body length 1.65–2.10 mm.</p><p><italic>Head</italic>: Frons dull, heavily microtomentose, 2-toned, mostly tan with some faint golden reflections on posterior 2/3, anterior 1/3 (from level of fronto-orbital setae anteriad), gray. Antenna mostly yellow to yellowish orange, anterior portion of pedicel and basodorsal area of basal flagellomere with some blackish coloration; arista with 5 dorsal rays. Face at narrowest point about equal to combined length of pedicel and basal flagellomere; face densely microtomentose, microtomentum with shiny to pearly luster, mostly yellowish to golden white but with considerable gold coloration in antennal grooves and extended laterally onto parafacial; parafacial not markedly differing from midfacies in color, more golden dorsally, becoming whiter ventrally; parafacial with slight to considerable ventral dilation; parafacial color not markedly different from that of middle of face, usually silvery white; parafacial 2–3 times wider ventrally than dorsally; gena moderately short, less than 1/4 eye height, subequal to height of basal flagellomere; gena-to-eye ratio 0.18–0.20.</p><p><italic>Thorax</italic>: Mesonotum mostly dull, densely microtomentose, concolorous with posterior 2/3 of frons; pleural area blackish gray. Stout setae on apical half; anterior margin of wing lacking large, spine-like setae; costal vein ratio 0.65–0.70; M vein ratio 0.53–0.57. Forefemur lacking row of 9–10 short, stout setae along apical half of anteroventral surface; forefemur with posteroventral row of 7–10 short setulae, each equal to width of femur; tibiae mostly yellowish, mid- and hindtibia whitish to grayish over middle portion; basal tarsomeres yellow, apical 1–2 brown.</p><p><italic>Abdomen</italic>: Tergites mostly broadly blackish brown, subshiny to shiny dorsomedially; tergite 5 of male broadly pointed posteriorly. Male terminalia (<xref ref-type="fig" rid="F29">Figs 74–77</xref>): Epandrium connected dorsally above cerci (<xref ref-type="fig" rid="F29">Fig. 75</xref>), in posterior view (<xref ref-type="fig" rid="F29">Fig. 75</xref>) broadly oval with ventral, tapered extensions, oval portion evenly setulose; extensions parallel sided, separated apically with wide gap, apex narrowly rounded, extensions minutely setulose; ventral third of epandrium in lateral view (<xref ref-type="fig" rid="F29">Fig. 75</xref>) shallowly sinuous, very narrow<!--PageBreak--><!--PageBreak--> and elongate, curved anteroventrally, pointed apically; gonites almost symmetrical, in lateral view rod-like but relatively short, end toward hypandrium tapered and curved, opposite end truncate, in ventral view (<xref ref-type="fig" rid="F29">Fig. 74</xref>) with flange on each side almost equal; aedeagus in lateral view (<xref ref-type="fig" rid="F29">Fig. 77</xref>) complex, with distinct basiphallus that ends in an elongate digitiform extension, and a twisted distiphallus; phallapodeme in lateral view (<xref ref-type="fig" rid="F29">Fig. 77</xref>) elongate, clavate, keel barely evident, in ventral view (<xref ref-type="fig" rid="F29">Fig. 76</xref>) short, curved laterally to right; hypandrium in ventral view (<xref ref-type="fig" rid="F29">Fig. 76</xref>) H-shaped, relatively small, in lateral view (<xref ref-type="fig" rid="F29">Fig. 77</xref>) moderately elongate, tapered to point anteriorly.</p></tp:treatment-sec><tp:treatment-sec sec-type="Type material"><title>Type material.</title><p>The holotype male is labeled “<bold>TRINIDAD.</bold> St. Andr[ew].: Low[er]. Manzanilla (12 km S, <named-content xmlns:xlink="http://www.w3.org/1999/xlink" content-type="dwc:verbatimCoordinates" xlink:type="simple">10°24'N, 61°02'W</named-content>)[,] bridgeNarivaRiv[er],20–27Jun1993, WNMathis/USNM ENT 00285967 [plastic bar code label]/HOLOTYPE ♂ <italic><tp:taxon-name>Polytrichophora sinuosa</tp:taxon-name></italic> Mathis &amp; Zatwarnicki, USNM [red].” The holotype is double mounted (minute in a block of plastic), is in excellent condition, and is deposited in the USNM. One male paratype (USNM) bears the same label data as the holotype. A female paratype (USNM) is from TRINIDAD and TOBAGO. Trinidad. St. Andrew: Lower Manzanilla (16 km S; <named-content xmlns:xlink="http://www.w3.org/1999/xlink" content-type="dwc:verbatimCoordinates" xlink:type="simple">10°22'N, 61°01'W</named-content>), 20 Jun 1993, W. N. Mathis.</p></tp:treatment-sec><tp:treatment-sec sec-type="Type locality"><title>Type locality.</title><p>Trinidad and Tobago. Trinidad. St. Andrew: Lower Manzanilla (12 km S; <named-content xmlns:xlink="http://www.w3.org/1999/xlink" content-type="dwc:verbatimCoordinates" xlink:type="simple">10°24'N, 61°02'W</named-content>).</p></tp:treatment-sec><tp:treatment-sec sec-type="Other specimens examined"><title>Other specimens examined.</title><p>Neotropical. TRINIDAD AND TOBAGO. Trinidad. <bold>St. Andrew:</bold> Lower Manzanilla (12 km S; <named-content xmlns:xlink="http://www.w3.org/1999/xlink" content-type="dwc:verbatimCoordinates" xlink:type="simple">10°24'N, 61°02'W</named-content>), bridge over Nariva River, 20–27 Jun 1993, W. N. Mathis (2♂, ♀; USNM). Tobago. <bold>St. John:</bold> Hermitage <!--PageBreak-->River and beach (<named-content xmlns:xlink="http://www.w3.org/1999/xlink" content-type="dwc:verbatimCoordinates" xlink:type="simple">11°18.9'N, 60°34.5'W</named-content>), 22 Apr 1994, D. and W. N. Mathis (2♀; USNM).</p></tp:treatment-sec><tp:treatment-sec sec-type="Distribution"><title>Distribution</title><p>(<xref ref-type="fig" rid="F30">Fig. 78</xref>). Neotropical: Trinidad and Tobago.</p></tp:treatment-sec><tp:treatment-sec sec-type="Etymology"><title>Etymology.</title><p>The species epithet, <italic>sinuosa</italic>, is of Latin derivation and means winding in reference to the sinuous ventral extensions of the epandrium of this species.</p></tp:treatment-sec><tp:treatment-sec sec-type="Remarks"><title>Remarks.</title><p>This is a species of the <italic>conciliata</italic> group and is distinguished from other congeners of that group by the following combination of characters: Parafacial and gena not greatly dilated and high; forefemur lacking row of setulae along anteroventral surface, and setae along posteroventral surface are not elongate; tibiae yellowish (often with dorsal surface silvery white), and ventral epandrial extensions elongate, thinly developed, and sinuous in lateral view (<xref ref-type="fig" rid="F29">Fig. 75</xref>).</p><sec sec-type="The desmata Group"><title>The <italic>desmata</italic> Group</title><p><bold>Species included:</bold> <italic><tp:taxon-name>Polytrichophora desmata</tp:taxon-name></italic> (Williston), <italic><tp:taxon-name>Polytrichophora pulchra</tp:taxon-name></italic> (Cresson).</p><p><bold>Discussion.</bold> This species group is distinguished from the other groups by the following combination of characters: Parafacial color contrasted sharply with the much darker midfacies; parafacial with little or no ventral dilation; and abdomen mostly shiny, brownish black to black.</p><fig id="F29" position="float" orientation="portrait"><label>Figures 74–77.</label><caption><p>Illustration of <italic><tp:taxon-name>Polytrichophora sinuosa</tp:taxon-name></italic> sp. n. (male) (Trinidad. St. Andrew: Lower Manzanilla) <bold>74</bold> epandrium and cerci, posterior view <bold>75</bold> same, lateral view <bold>76</bold> internal structures of male terminalia (aedeagus [shaded], phallapodeme, gonite, hypandrium), ventral view <bold>77</bold> same, lateral view. Scale bar = 0.1 mm.</p></caption><graphic xmlns:xlink="http://www.w3.org/1999/xlink" xlink:href="ZooKeys-231-001-g029.jpg" position="float" orientation="portrait" xlink:type="simple"/></fig><fig id="F30" position="float" orientation="portrait"><label>Figure 78.</label><caption><p>Distribution of <italic><tp:taxon-name>Polytrichophora sinuosa</tp:taxon-name></italic> sp. n.</p></caption><graphic xmlns:xlink="http://www.w3.org/1999/xlink" xlink:href="ZooKeys-231-001-g030.jpg" position="float" orientation="portrait" xlink:type="simple"/></fig></sec></tp:treatment-sec></tp:taxon-treatment>
