# Supplementary material for: A revision of the new world species of Polytrichophora Cresson and Facitrichophora, new genus (Diptera, Ephydridae)
Source: Zookeys. 2012 Oct 24;(231):1–116. doi: 10.3897/zookeys.231.3687 (PMC3494023; doi:10.3897/zookeys.231.3687)
Supplement: XML Treatment for Polytrichophora desmata [file zookeys.231.3687-treatment18.xml]

<!DOCTYPE tp:taxon-treatment
  PUBLIC "-//TaxonX//DTD Taxonomic Treatment Publishing DTD v0 20100105//EN" "tax-treatment-NSO.dtd">
<tp:taxon-treatment xmlns:tp="http://www.plazi.org/taxpub"><tp:treatment-meta><mixed-citation publication-type="journal"><person-group><name><surname>Mathis</surname><given-names>Wayne N.</given-names></name><name><surname>Zatwarnicki</surname><given-names>Tadeusz</given-names></name></person-group><article-title>A revision of the new world species of 
                    <italic>Polytrichophora</italic> Cresson and 
                    <italic>Facitrichophora</italic>, new genus (Diptera, Ephydridae)
                </article-title><source>Zookeys</source><day>24</day><month>10</month><year>2012</year><volume>2012</volume><issue>231</issue><fpage>1</fpage><lpage>116</lpage><pub-id pub-id-type="doi">10.3897/zookeys.231.3687</pub-id></mixed-citation></tp:treatment-meta><tp:nomenclature><tp:taxon-name>
                        <tp:taxon-name-part taxon-name-part-type="genus">Polytrichophora</tp:taxon-name-part>
                        <tp:taxon-name-part taxon-name-part-type="species">desmata</tp:taxon-name-part>
                    <object-id xmlns:xlink="http://www.w3.org/1999/xlink" xlink:type="simple">http://species-id.net/wiki/Polytrichophora_desmata</object-id>
								</tp:taxon-name><tp:taxon-authority>(Williston)</tp:taxon-authority><xref ref-type="fig" rid="F31">Figs 79</xref><xref ref-type="fig" rid="F32">83</xref><tp:nomenclature-citation-list><tp:nomenclature-citation><tp:taxon-name>Psilopa desmata</tp:taxon-name><comment><xref ref-type="bibr" rid="B27">Williston 1896</xref>: 395. <xref ref-type="bibr" rid="B30">Wirth 1968</xref>a: 9 [Neotropical catalog; listed as an unrecognized species].</comment></tp:nomenclature-citation><tp:nomenclature-citation><tp:taxon-name>Polytrichophora desmata</tp:taxon-name><comment>. <xref ref-type="bibr" rid="B18">Mathis and Edmiston 1991</xref>: 826 [generic combination]. <xref ref-type="bibr" rid="B21">Mathis and Zatwarnicki 1995</xref>: 185 [world catalog]. <xref ref-type="bibr" rid="B32">Zatwarnicki and Mathis 2001</xref>: 46 [figs of ♂ terminalia].</comment></tp:nomenclature-citation><tp:nomenclature-citation><tp:taxon-name>Polytrichophora boriqueni</tp:taxon-name><comment><xref ref-type="bibr" rid="B6">Cresson 1930</xref>: 77; <xref ref-type="bibr" rid="B8">1946</xref>: 143 [review of Neotropical fauna]. <xref ref-type="bibr" rid="B30">Wirth 1968</xref>: 8 [Neotropical catalog]. <xref ref-type="bibr" rid="B18">Mathis and Edmiston 1991</xref>: 826 [synonymy].</comment></tp:nomenclature-citation></tp:nomenclature-citation-list></tp:nomenclature><tp:treatment-sec sec-type="Diagnosis"><title>Diagnosis.</title><p>This species is distinguished from congeners by the following combination of characters: Small to moderately small shore flies, body length 1.60–2.05 mm.</p><p><italic>Head</italic>: Frons mostly black with moderate dusting of gray to whitish gray microtomentum; ocellar triangle slightly lighter in color; fronto-orbits creamy white, narrow. Antenna mostly yellow; basal flagellomere darkened apicodorsally; arista bearing 5 dorsal rays. Face, especially ventrad of antennal grooves, narrow, width less than combined length of scape and pedicel; facial color mostly dark but with investment of gray microtomentum medially; parafacial creamy to yellowish white, contrasted with the much darker midfacies; parafacials with little or no dilation<!--PageBreak--> ventrally; gena very short, height much less than height of basal flagellomere; gena-to-eye ratio 0.06–0.08.</p><p><italic>Thorax</italic>: Mesonotum subshiny to shiny, blackish brown; postpronotum bluish gray; pleural areas blackish brown with sparse to moderate dusting of bluish gray to brownish gray microtomentum. Lacking stout setae along anterior margin of wing; costal vein ratio 0.84–0.86; M vein ratio 0.50–0.53. Forefemur with distinct row of 5–7 moderately long, slightly larger setae along posteroventral surface, lacking stout setae along apical half of anteroventral surface; femora blackish brown; tibiae darkened dorsally, becoming yellowish ventrally and at apices; basal tarsomeres yellow, apical 1–2 brown.</p><p><italic>Abdomen</italic>: Tergites 1–4 subshiny, thinly microtomentose, blackish brown; tergite 5 of male distinctly more sparsely microtomentose and shinier than tergites 1–4, black. Male terminalia (<xref ref-type="fig" rid="F31">Figs 79–82</xref>): Epandrium in posterior view (<xref ref-type="fig" rid="F31">Fig. 79</xref>) generally as a rounded, elongate triangle, more or less uniformly setulose, dorsal margin broadly rounded, lateral margins tapered medially, both ventral extensions pointed, narrowly connected dorsally, in lateral view (<xref ref-type="fig" rid="F31">Fig. 80</xref>) with ventral apex acutely pointed, cercus comparatively small but conspicuous; aedeagus narrowly tubular, in lateral view (<xref ref-type="fig" rid="F31">Fig. 80</xref>) gradually and slightly tapered to narrowed apex, in posterior view (<xref ref-type="fig" rid="F31">Fig. 79</xref>) moderately narrowly elongate with lateral margins nearly parallel sided; phallapodeme in lateral view (<xref ref-type="fig" rid="F31">Fig. 82</xref>) roughly triangular with extended keel broadly rounded apically, in ventral view (<xref ref-type="fig" rid="F31">Fig. 81</xref>) clavate with basal margin bluntly rounded; gonite in lateral view (<xref ref-type="fig" rid="F31">Fig. 82</xref>) narrowly elongate, shallowly curved, in ventral view (<xref ref-type="fig" rid="F31">Fig. 81</xref>) angularly arched, broader medially, narrowed at each apices; hypandrium in lateral view (<xref ref-type="fig" rid="F31">Fig. 82</xref>) elongate, with lateral, irregular extension, in ventral view (<xref ref-type="fig" rid="F31">Fig. 81</xref>) more or less H-shaped, with anterior portion having a membranous medial portion, posterolateral projections angularly hooked with hook robustly developed.</p></tp:treatment-sec><tp:treatment-sec sec-type="Type material"><title>Type material.</title><p>The holotype male of <italic><tp:taxon-name>Psilopa desmata</tp:taxon-name></italic> is labeled “Type [round label with a red border]/Windward side St. Vincent, W.I. H. H. Smith./W.Indies. 1907–66./Psilopa desmata Will [handwritten, two red submarginal borders].” The holotype is double mounted (pin in a rectangular piece of cardboard), is in poor condition (head missing; mesonotum cracked anteriorly), and is deposited in the BMNH.</p><p>The holotype male of <italic><tp:taxon-name>Polytrichophora boriqueni</tp:taxon-name></italic> is labeled “Adjuntas, P[uerto].R[ico]. June 26, 1915/1105/TYPE Polytrichophora BORIQUENI E. T.Cresson,Jr. [magenta; species and generic names handwritten].” The holotype is double mounted (glued to a paper point), is in fair condition, and is deposited in the ANSP (no type number; Cresson stated that this specimen was to be deposited in the collection of the New York Academy of Sciences). Paratype is as follows: PUERTO RICO. Mayaguez (<named-content xmlns:xlink="http://www.w3.org/1999/xlink" content-type="dwc:verbatimCoordinates" xlink:type="simple">18°12.1'N, 67°08.7'W</named-content>), 15–16 1914 (1♂; ANSP).</p><p><bold>Type locality.</bold> West Indies. St. Vincent, windward side.</p><p><bold>Other specimens examined.</bold> Neotropical. CUBA. <bold>Cienfuegos:</bold> Soledad, Jardin Botánico (<named-content xmlns:xlink="http://www.w3.org/1999/xlink" content-type="dwc:verbatimCoordinates" xlink:type="simple">22°7.5'N, 80°19.2'W</named-content>), 13 Dec 1994, W. N. Mathis (2♂, 2♀; USNM); Topes de Collantes (5 km WNW; <named-content xmlns:xlink="http://www.w3.org/1999/xlink" content-type="dwc:verbatimCoordinates" xlink:type="simple">21°56.5'N, 80°2.3'W</named-content>; 600 m), 11 Dec 1994, W. N. Mathis (7♂, 3♀; USNM). <bold>Pinar del Rio:</bold> Soroa (<named-content xmlns:xlink="http://www.w3.org/1999/xlink" content-type="dwc:verbatimCoordinates" xlink:type="simple">22°47.7'N, 83°W</named-content>), 4-6 Dec 1994, W. N. Mathis (1♂; USNM). <bold>Sancti Spiritus:</bold> Topes de Collantes (<named-content xmlns:xlink="http://www.w3.org/1999/xlink" content-type="dwc:verbatimCoordinates" xlink:type="simple">21°55.2'N, <!--PageBreak--><!--PageBreak-->80°02'W; 350 m), 10 Dec 1994, W. N. Mathis (5♂, 4♀; USNM); Topes de Collantes (21°54.4'N</named-content>, 80°01.4'W; 670 m), 9-11 Dec 1994, W. N. Mathis (10♂, 9♀; USNM).</p><p>DOMINICA. Rosalie (<named-content xmlns:xlink="http://www.w3.org/1999/xlink" content-type="dwc:verbatimCoordinates" xlink:type="simple">15°22.3'N, 61°15.3'W</named-content>), 23 Mar 1989, A. Freidberg (1♂, 1♀; USNM); Trafalgar Falls (<named-content xmlns:xlink="http://www.w3.org/1999/xlink" content-type="dwc:verbatimCoordinates" xlink:type="simple">15°19'N, 61°21'W</named-content>), 19 Jun 1991, D. and W. N. Mathis (1♂, 1♀; USNM).</p><p>DOMINICAN REPUBLIC. <bold>Barahona:</bold> Baoruco (beach and river; <named-content xmlns:xlink="http://www.w3.org/1999/xlink" content-type="dwc:verbatimCoordinates" xlink:type="simple">18°04.6'N, 71°05.5'W</named-content>), 19 May 1998, D. and W. N. Mathis (4♂, 2♀; USNM); Cabral (canals E of Cabral; <named-content xmlns:xlink="http://www.w3.org/1999/xlink" content-type="dwc:verbatimCoordinates" xlink:type="simple">18°15.2'N, 71°13.4'W</named-content>), 16 May 1995, W. N. Mathis (2♂; USNM). <bold>Distrito Nacional:</bold> Santo Domingo (Jardín Botanico; <named-content xmlns:xlink="http://www.w3.org/1999/xlink" content-type="dwc:verbatimCoordinates" xlink:type="simple">18°32.5'N, 69°57'W</named-content>), 25 May 1998, D. and W. N. Mathis (7♂; USNM). <bold>El Seibo:</bold> El Seibo (5 km E; <named-content xmlns:xlink="http://www.w3.org/1999/xlink" content-type="dwc:verbatimCoordinates" xlink:type="simple">18°44.73'N, 68°59.2'W</named-content>; 120 m), 12 May 1995, W. N. Mathis (6♂, 1♀; USNM); Pedro Sáchez (<named-content xmlns:xlink="http://www.w3.org/1999/xlink" content-type="dwc:verbatimCoordinates" xlink:type="simple">18°51.4'N, 69°6.5'W</named-content>), 26 May 1998, D. and W. N. Mathis (5♂, 2♀; USNM); Rincón (near; <named-content xmlns:xlink="http://www.w3.org/1999/xlink" content-type="dwc:verbatimCoordinates" xlink:type="simple">18°45.3'N, 68°55.7'W</named-content>), 12 May 1995, W. N. Mathis (1♂, 1♀; USNM). <bold>Hato Mayor:</bold> Hato Mayor (5.5 km E; <named-content xmlns:xlink="http://www.w3.org/1999/xlink" content-type="dwc:verbatimCoordinates" xlink:type="simple">18°46.4'N, 69°12.5'W</named-content>), 26 May 1998, D. and W. N. Mathis (3♂, 2♀; USNM). <bold>La Vega:</bold> Jarabacoa (1-2 km S; <named-content xmlns:xlink="http://www.w3.org/1999/xlink" content-type="dwc:verbatimCoordinates" xlink:type="simple">19°06.9'N, 70°37'W</named-content>; 520 m), 8–21 May 1995, 1998, D. and W. N. Mathis (16♂, 10♀; USNM); Jarabacoa (5 km S; <named-content xmlns:xlink="http://www.w3.org/1999/xlink" content-type="dwc:verbatimCoordinates" xlink:type="simple">19°05.8'N, 70°36.5'W</named-content>; 640 m), 8-20 May 1995, W. N. Mathis (2♀; USNM); Salto Baiguate (near Jarabacoa; <named-content xmlns:xlink="http://www.w3.org/1999/xlink" content-type="dwc:verbatimCoordinates" xlink:type="simple">19°05.5'N, 70°36.9'W</named-content>; 570 m), 9 May 1995, 1998, D. and W. N. Mathis (6♂; USNM); Salto Guasara (near Jarabacoa; <named-content xmlns:xlink="http://www.w3.org/1999/xlink" content-type="dwc:verbatimCoordinates" xlink:type="simple">19°04.4'N, 70°42.1'W</named-content>; 680 m), 9 May 1995, W. N. Mathis (9♂, 3♀; USNM); Rio Camu (3.5 km NW La Vega; <named-content xmlns:xlink="http://www.w3.org/1999/xlink" content-type="dwc:verbatimCoordinates" xlink:type="simple">19°13.7'N, 70°35.2'W</named-content>; 100 m), 10 May 1995, W. N. Mathis (2♂, 2♀; USNM). <bold>Peravia:</bold> Rio Ocoa (San José Ocoa; <named-content xmlns:xlink="http://www.w3.org/1999/xlink" content-type="dwc:verbatimCoordinates" xlink:type="simple">18°31.7'N, 70°30.4'W</named-content>), 21 May 1998, D. and W. N. Mathis (1♂; USNM); San José Ocoa (10 km NE; <named-content xmlns:xlink="http://www.w3.org/1999/xlink" content-type="dwc:verbatimCoordinates" xlink:type="simple">18°35'N, 70°25.6'W</named-content>), 21 May 1998, D. and W. N. Mathis (4♂; USNM). <bold>Puerto Plata:</bold> Rio Camu (14 km E Puerto Plata; <named-content xmlns:xlink="http://www.w3.org/1999/xlink" content-type="dwc:verbatimCoordinates" xlink:type="simple">19°41.9'N, 70°37.5'W</named-content>), 23 May 1998, D. and W. N. Mathis (3♂; USNM); Sonador (<named-content xmlns:xlink="http://www.w3.org/1999/xlink" content-type="dwc:verbatimCoordinates" xlink:type="simple">19°35.9'N, 70°36.2'W</named-content>; 440 m), 18 May 1995, W. N. Mathis (1♂; USNM).</p><p>GRENADA. <bold>St. Andrew:</bold> Balthazar (<named-content xmlns:xlink="http://www.w3.org/1999/xlink" content-type="dwc:verbatimCoordinates" xlink:type="simple">12°07.7'N, 61°39.3'W</named-content>), 19 Sep 1996, W. N. Mathis (4♂; USNM); Grand Étang (lake; <named-content xmlns:xlink="http://www.w3.org/1999/xlink" content-type="dwc:verbatimCoordinates" xlink:type="simple">12°05.6'N, 61°41.7'W</named-content>), 20 Sep 1996, W. N. Mathis (2♂, 2♀; USNM); La Force Bridges (<named-content xmlns:xlink="http://www.w3.org/1999/xlink" content-type="dwc:verbatimCoordinates" xlink:type="simple">12°07.6'N, 61°39.8'W</named-content>), 13-19 Sep 1996, 1997, W. N. Mathis (6♂, 1♀; USNM). <bold>St. George:</bold> Beauséjour River (<named-content xmlns:xlink="http://www.w3.org/1999/xlink" content-type="dwc:verbatimCoordinates" xlink:type="simple">12°05.6'N, 61°44.3'W</named-content>), 15 Sep 1996, W. N. Mathis (6♂, 1♀; USNM); Vendôme (1 km E; <named-content xmlns:xlink="http://www.w3.org/1999/xlink" content-type="dwc:verbatimCoordinates" xlink:type="simple">12°04.8'N, 61°42.2'W</named-content>), 14–17 Sep 1996, 1997, W. N. Mathis (7♂, 3♀; USNM). <bold>St. John:</bold> Concord Falls (<named-content xmlns:xlink="http://www.w3.org/1999/xlink" content-type="dwc:verbatimCoordinates" xlink:type="simple">12°07.1'N, 61°43'W</named-content>), 14-21 Sep 1996, W. N. Mathis (9♂, 2♀; USNM); Palmiste (<named-content xmlns:xlink="http://www.w3.org/1999/xlink" content-type="dwc:verbatimCoordinates" xlink:type="simple">12°08.7'N, 61°44.4'W</named-content>), 21 Sep 1996, W. N. Mathis (2♂, 1♀; USNM); Palmiste Lake (<named-content xmlns:xlink="http://www.w3.org/1999/xlink" content-type="dwc:verbatimCoordinates" xlink:type="simple">12°08.3'N, 61°44'W</named-content>), 19 Sep 1996, W. N. Mathis (3♂; USNM). <bold>St. Patrick:</bold> Bathway Beach (<named-content xmlns:xlink="http://www.w3.org/1999/xlink" content-type="dwc:verbatimCoordinates" xlink:type="simple">12°12.6'N, 61°36.7'W</named-content>), 18–20 Sep 1996, W. N. Mathis (1♀; USNM).</p><p>HAITI. Baie de Chouchou (<named-content xmlns:xlink="http://www.w3.org/1999/xlink" content-type="dwc:verbatimCoordinates" xlink:type="simple">19°49'N, 72°28.5'W</named-content>), 8 Jun 1978, L. Raccurtt, R. Lowrie (1♂; USNM).</p><p>JAMAICA. <bold>Clarendon:</bold> Rest (3.5 km N; <named-content xmlns:xlink="http://www.w3.org/1999/xlink" content-type="dwc:verbatimCoordinates" xlink:type="simple">17°54.1'N, 77°21.1'W</named-content>), 9 May 1996, D. and W. N. Mathis, H. B. Williams (1♀; USNM); Rest (3 km N; <named-content xmlns:xlink="http://www.w3.org/1999/xlink" content-type="dwc:verbatimCoordinates" xlink:type="simple">17°54.3'N, 77°21.4'W</named-content>), 15 Apr 2000, W. N. Mathis (1♀; USNM). <bold>Manchester:</bold> Mandevill<!--PageBreak-->e (<named-content xmlns:xlink="http://www.w3.org/1999/xlink" content-type="dwc:verbatimCoordinates" xlink:type="simple">18°03.5'N, 77°31.9'W</named-content>), 7–13 May 1996, D. and W. N. Mathis, H. B. Williams (1♂, 2♀; USNM). <bold>Portland:</bold> Crystal Springs (<named-content xmlns:xlink="http://www.w3.org/1999/xlink" content-type="dwc:verbatimCoordinates" xlink:type="simple">18°12.5'N, 76°37.9'W</named-content>), 18 May 1996, D. and W. N. Mathis, H. B. Williams (1♀; USNM). <bold>St. Andrew:</bold> Mavis Bank (1.5 km W; <named-content xmlns:xlink="http://www.w3.org/1999/xlink" content-type="dwc:verbatimCoordinates" xlink:type="simple">18°01.4'N, 76°39.9'W</named-content>), 22 Apr 2000, W. N. Mathis (2♂; USNM). <bold>St. Elizabeth:</bold> Brae River (<named-content xmlns:xlink="http://www.w3.org/1999/xlink" content-type="dwc:verbatimCoordinates" xlink:type="simple">18°05.2'N, 77°39.3'W</named-content>), 10 May 1996, D. and W. N. Mathis, H. B. Williams (1♀; USNM); Elim (<named-content xmlns:xlink="http://www.w3.org/1999/xlink" content-type="dwc:verbatimCoordinates" xlink:type="simple">18°07.1'N, 77°40.6'W</named-content>), 10 May 1996, D. and W. N. Mathis, H. B. Williams (1♂; USNM); Ys Falls (<named-content xmlns:xlink="http://www.w3.org/1999/xlink" content-type="dwc:verbatimCoordinates" xlink:type="simple">18°09.3'N, 77°49.5'W</named-content>), 17–18 Apr 2000, W. N. Mathis (5♂, 3♀; USNM). <bold>St. Thomas:</bold> Bath Fountain Spring (<named-content xmlns:xlink="http://www.w3.org/1999/xlink" content-type="dwc:verbatimCoordinates" xlink:type="simple">17°57.6'N, 76°21.3'W</named-content>), 15 May 1996, D. and W. N. Mathis, H. B. Williams (3♂; USNM).</p><p>PUERTO RICO. Adjuntas (<named-content xmlns:xlink="http://www.w3.org/1999/xlink" content-type="dwc:verbatimCoordinates" xlink:type="simple">18°09.8'N, 66°43.2'W</named-content>), 22 Sep 1995, D. and W. N. Mathis (2♂, 2♀; USNM). Jayuya (2 km E; Rio Saliente; <named-content xmlns:xlink="http://www.w3.org/1999/xlink" content-type="dwc:verbatimCoordinates" xlink:type="simple">18°12.8'N, 66°33.9'W</named-content>), 22 Sep 1995, D. and W. N. Mathis (4♂, 4♀; USNM). Maricao (<named-content xmlns:xlink="http://www.w3.org/1999/xlink" content-type="dwc:verbatimCoordinates" xlink:type="simple">18°11.1'N, 66°58.9'W</named-content>), 21 Sep 1995, D. and W. N. Mathis (14♂, 1♀; USNM). Maricao, Los Viveros (<named-content xmlns:xlink="http://www.w3.org/1999/xlink" content-type="dwc:verbatimCoordinates" xlink:type="simple">18°10.5'N, 66°59.2'W</named-content>), 21 Sep 1995, D. and W. N. Mathis (11♂, 1♀; USNM). Mayaguez (<named-content xmlns:xlink="http://www.w3.org/1999/xlink" content-type="dwc:verbatimCoordinates" xlink:type="simple">18°12.1'N, 67°08.7'W</named-content>), 15–16 Feb 1914 (1♂; paratype; ANSP). Rio Hoconuco (<named-content xmlns:xlink="http://www.w3.org/1999/xlink" content-type="dwc:verbatimCoordinates" xlink:type="simple">18°7.6'N, 67°2.6'W</named-content>), 20 Sep 1995, D. and W. N. Mathis (4♂; USNM).</p><p>ST. LUCIA. Fond St. Jacques (<named-content xmlns:xlink="http://www.w3.org/1999/xlink" content-type="dwc:verbatimCoordinates" xlink:type="simple">13°50'N, 61°02'W</named-content>), 13–14 Jun 1991, D. and W. N. Mathis (3♂, 1♀; USNM). Micoud (<named-content xmlns:xlink="http://www.w3.org/1999/xlink" content-type="dwc:verbatimCoordinates" xlink:type="simple">13°49'N, 60°54'W</named-content>), 15 Jun 1991, D. and W. N. Mathis (7♂, 2♀; USNM). Soufrière Botanical Garden (<named-content xmlns:xlink="http://www.w3.org/1999/xlink" content-type="dwc:verbatimCoordinates" xlink:type="simple">13°51'N, 61°04'W</named-content>), 12 Jun 1991, D. and W. N. Mathis (3♂, 1♀; USNM).</p><p>ST. VINCENT. <bold>Charlotte:</bold> Montreal (<named-content xmlns:xlink="http://www.w3.org/1999/xlink" content-type="dwc:verbatimCoordinates" xlink:type="simple">13°12'N, 61°11'W</named-content>), 26 Mar-9 Jun 1989, 1991, D. and W. N. Mathis (1♂, 3♀; USNM); South Rivers (<named-content xmlns:xlink="http://www.w3.org/1999/xlink" content-type="dwc:verbatimCoordinates" xlink:type="simple">13°14.6'N, 61°09.3'W</named-content>), 8 Sep 1997, W. N. Mathis (8♂; USNM); Yambou River (<named-content xmlns:xlink="http://www.w3.org/1999/xlink" content-type="dwc:verbatimCoordinates" xlink:type="simple">13°09.8'N, 61°08.7'W</named-content>), 8–10 Sep 1997, W. N. Mathis (3♂; USNM). <bold>St. Andrew:</bold> Buccament Bay (near beach; <named-content xmlns:xlink="http://www.w3.org/1999/xlink" content-type="dwc:verbatimCoordinates" xlink:type="simple">13°11'N, 61°16'W</named-content>), 4 Sep 1997, W. N. Mathis (1♂; USNM); Vermont (<named-content xmlns:xlink="http://www.w3.org/1999/xlink" content-type="dwc:verbatimCoordinates" xlink:type="simple">13°13'N, 61°13'W</named-content>), 5–8 Sep 1997, W. N. Mathis (2♂, 2♀; USNM). <bold>St. Patrick:</bold> Cumberland River (3 km E Spring Village; <named-content xmlns:xlink="http://www.w3.org/1999/xlink" content-type="dwc:verbatimCoordinates" xlink:type="simple">13°15'N, 61°14'W</named-content>), 10 Jun 1991, D. and W. N. Mathis (8♂, 13♀; USNM).</p><p>TRINIDAD AND TOBAGO. Tobago. <bold>St. John:</bold> Charlotteville (beach; <named-content xmlns:xlink="http://www.w3.org/1999/xlink" content-type="dwc:verbatimCoordinates" xlink:type="simple">11°19.5'N, 60°32.9'W</named-content>), 16–18 Apr 1994, D. and W. N. Mathis (2♂, 4♀; USNM); Charlotteville (2 km S; <named-content xmlns:xlink="http://www.w3.org/1999/xlink" content-type="dwc:verbatimCoordinates" xlink:type="simple">11°19'N, 60°33'W</named-content>), 10 Jun 1993, 1994, W. N. Mathis (2♀; USNM); Charlotteville (5 km S; <named-content xmlns:xlink="http://www.w3.org/1999/xlink" content-type="dwc:verbatimCoordinates" xlink:type="simple">11°18.9'N, 60°34.5'W</named-content>), Hermitage River and beach (<named-content xmlns:xlink="http://www.w3.org/1999/xlink" content-type="dwc:verbatimCoordinates" xlink:type="simple">11°18.9'N, 60°34.5'W</named-content>), 22 Apr–11 Jun 1993, 1994, D. and W. N. Mathis (6♂, 6♀; USNM); Kings Bay Reservoir (<named-content xmlns:xlink="http://www.w3.org/1999/xlink" content-type="dwc:verbatimCoordinates" xlink:type="simple">11°17'N, 60°33'W</named-content>), 15 Jun 1993, W. N. Mathis (9♂, 10♀; USNM); Parlatuvier (creek; <named-content xmlns:xlink="http://www.w3.org/1999/xlink" content-type="dwc:verbatimCoordinates" xlink:type="simple">11°17.9'N, 60°35'W</named-content>), 14 Jun 1993, W. N. Mathis (4♂, 6♀; USNM); Speyside (<named-content xmlns:xlink="http://www.w3.org/1999/xlink" content-type="dwc:verbatimCoordinates" xlink:type="simple">11°18'N, 60°32'W</named-content>), 13–15 Jun 1993, W. N. Mathis (3♀; USNM); Speyside (Doctor River; 1 km NW; <named-content xmlns:xlink="http://www.w3.org/1999/xlink" content-type="dwc:verbatimCoordinates" xlink:type="simple">11°18'N, 60°32'W</named-content>), 12–13 Jun 1993, W. N. Mathis (1♂, 1♀; USNM). <bold>St. Paul:</bold> Delaford, Kings Bay (<named-content xmlns:xlink="http://www.w3.org/1999/xlink" content-type="dwc:verbatimCoordinates" xlink:type="simple">11°16'N, 60°32.8'W</named-content>), 13 Jun 1993, W. N. Mathis (1♂; USNM); Kendall (<named-content xmlns:xlink="http://www.w3.org/1999/xlink" content-type="dwc:verbatimCoordinates" xlink:type="simple">11°14.3'N, 60°35.7'W</named-content>), 21 Apr 1994, W. N. Mathis (2♂, 2♀; USNM); Roxborough (6 km NNW; <named-content xmlns:xlink="http://www.w3.org/1999/xlink" content-type="dwc:verbatimCoordinates" xlink:type="simple">11°16'N, 60°35.4'W</named-content>), 20 Apr 1994, W. N. Mathis (1♀; USNM). Trinidad. <bold>Caroni:</bold> San Rafael (2 km N; <named-content xmlns:xlink="http://www.w3.org/1999/xlink" content-type="dwc:verbatimCoordinates" xlink:type="simple">10°34'N, 61°15'W</named-content>; forest reserve), 22 Jun 1993, W. N. Mathis (1♂, 1♀; USNM); Talparo (2 km N, <named-content xmlns:xlink="http://www.w3.org/1999/xlink" content-type="dwc:verbatimCoordinates" xlink:type="simple">10°31'N, 61°17'W</named-content>), 22 Jun 1993, W. N. Mathis (2♂, <!--PageBreak-->2♀; USNM). <bold>St. Andrew:</bold> Valencia (1 km W; <named-content xmlns:xlink="http://www.w3.org/1999/xlink" content-type="dwc:verbatimCoordinates" xlink:type="simple">10°39'N, 61°13'W</named-content>), Aripo River, 20 Jun 1993, W. N. Mathis (7♂, 1♀; USNM). <bold>St. George:</bold> Filette (1 km SE; <named-content xmlns:xlink="http://www.w3.org/1999/xlink" content-type="dwc:verbatimCoordinates" xlink:type="simple">10°47'N, 61°21'W</named-content>), Yarra River, 25 Jun 1993; W. N. Mathis (4♂, 4♀; USNM); Lalaja Road (<named-content xmlns:xlink="http://www.w3.org/1999/xlink" content-type="dwc:verbatimCoordinates" xlink:type="simple">10°43'N, 61°17'W</named-content>; streamlet), 26 Jun 1993; W. N. Mathis (1♀; USNM); Marianne River (9 km S; <named-content xmlns:xlink="http://www.w3.org/1999/xlink" content-type="dwc:verbatimCoordinates" xlink:type="simple">10°46'N, 61°18'W</named-content>), 25 Jun 1993, W. N. Mathis (7♂, 5♀; USNM); Mount St. Benedict (<named-content xmlns:xlink="http://www.w3.org/1999/xlink" content-type="dwc:verbatimCoordinates" xlink:type="simple">10°39'N, 61°24'W</named-content>), 18–21 Jun 1993, W. N. Mathis (1♂, 1♀; USNM); Mount St. Benedict (<named-content xmlns:xlink="http://www.w3.org/1999/xlink" content-type="dwc:verbatimCoordinates" xlink:type="simple">10°39'N, 61°24'W</named-content>; creek near base), 19 Jun 1993, W. N. Mathis (8♂, 5♀; USNM); Tacariqua River, Caura Recreational area (<named-content xmlns:xlink="http://www.w3.org/1999/xlink" content-type="dwc:verbatimCoordinates" xlink:type="simple">10°43'N, 61°17'W</named-content>), 21 Jun 1993, W. N. Mathis (2♂, 1♀; USNM). <bold>Victoria:</bold> Basse Terre (7 km E; <named-content xmlns:xlink="http://www.w3.org/1999/xlink" content-type="dwc:verbatimCoordinates" xlink:type="simple">10°07'N, 61°14'W</named-content>), 27 Jun 1993, W. N. Mathis (12♂, 6♀; USNM).</p></tp:treatment-sec><tp:treatment-sec sec-type="Distribution"><title>Distribution</title><p>(<xref ref-type="fig" rid="F32">Fig. 83</xref>). Neotropical: Trinidad and Tobago, West Indies (Cuba, Dominica, Dominican Republic, Grenada, Haiti, Jamaica, Puerto Rico, St. Lucia, St. Vincent).</p></tp:treatment-sec><tp:treatment-sec sec-type="Remarks"><title>Remarks.</title><p><xref ref-type="bibr" rid="B27">Williston (1896</xref>: 395), who commented on the specific locality of only one other species (<italic><tp:taxon-name>Ephydra pygmea</tp:taxon-name></italic>) from St. Vincent, noted that the holotype of <italic><tp:taxon-name>Psilopa desmata</tp:taxon-name></italic> was collected “Near the sea by open stream.”</p><p>This species belongs to the <italic>desmata</italic> species group, which in the New World includes only one other species, <italic><tp:taxon-name>Polytrichophora pulchra</tp:taxon-name></italic>. From the latter species, this species is distinguished by having a subshiny to shiny mesonotum that is bronzish black and the midfacies is either lacking a distinctly colored vitta or if a vitta is present then it is not extended dorsally past the midheight of the face.<!--PageBreak--></p><fig id="F31" position="float" orientation="portrait"><label>Figures 79–82.</label><caption><p>Illustration of <italic><tp:taxon-name>Polytrichophora desmata</tp:taxon-name></italic> (Williston) (male) (Dominica. Woodford Hill) <bold>79</bold> epandrium and cerci, posterior view <bold>80</bold> same, lateral view <bold>81</bold> internal structures of male terminalia (aedeagus [shaded], phallapodeme, gonite, hypandrium), ventral view <bold>82</bold> same, lateral view. Scale bar = 0.1 mm.</p></caption><graphic xmlns:xlink="http://www.w3.org/1999/xlink" xlink:href="ZooKeys-231-001-g031.jpg" position="float" orientation="portrait" xlink:type="simple"/></fig><fig id="F32" position="float" orientation="portrait"><label>Figure 83.</label><caption><p>Distribution of <italic><tp:taxon-name>Polytrichophora desmata</tp:taxon-name></italic> (Williston).</p></caption><graphic xmlns:xlink="http://www.w3.org/1999/xlink" xlink:href="ZooKeys-231-001-g032.jpg" position="float" orientation="portrait" xlink:type="simple"/></fig></tp:treatment-sec><ref-list><ref id="B27"><mixed-citation xmlns:xlink="http://www.w3.org/1999/xlink" xlink:type="simple"><person-group><name name-style="western"><surname>Williston</surname><given-names>SW</given-names></name></person-group> (<year>1896</year>)<article-title> On the Diptera of St. Vincent (West Indies).</article-title><source>The Transactions of the Entomological Society of London </source><volume>1896</volume>: <fpage>253</fpage>-<lpage>446</lpage>. doi: <ext-link ext-link-type="uri" xlink:href="http://dx.doi.org/10.1111/j.1365-2311.1896.tb00965.x" xlink:type="simple">10.1111/j.1365-2311.1896.tb00965.x</ext-link></mixed-citation></ref><ref id="B30"><mixed-citation xmlns:xlink="http://www.w3.org/1999/xlink" xlink:type="simple"><person-group><name name-style="western"><surname>Wirth</surname><given-names>WW</given-names></name></person-group> (<year>1968</year>)<article-title> 77. Family Ephydridae.</article-title> In: <person-group><name name-style="western"><surname>Papavero</surname><given-names>N</given-names></name></person-group> (<role>Ed</role>). <issue-title>A Catalogue of the Diptera of the Americas South of the United States.</issue-title><source>Departamento de Zoologia, Secretaria da Agricultura. São Paulo</source>: <fpage>1</fpage>-<lpage>43</lpage>.</mixed-citation></ref><ref id="B18"><mixed-citation xmlns:xlink="http://www.w3.org/1999/xlink" xlink:type="simple"><person-group><name name-style="western"><surname>Mathis</surname><given-names>WN</given-names></name><name name-style="western"><surname>Edmiston</surname><given-names>JF</given-names></name></person-group> (<year>1991</year>)<article-title> S. W. Williston'S species of Ephydridae (Diptera) from St. Vincent (West Indies).</article-title><source>Proceedings of the Biological Society of Washington </source><volume>104</volume> (<issue>4</issue>): <fpage>816</fpage>-<lpage>839</lpage>.</mixed-citation></ref><ref id="B21"><mixed-citation xmlns:xlink="http://www.w3.org/1999/xlink" xlink:type="simple"><person-group><name name-style="western"><surname>Mathis</surname><given-names>WN</given-names></name><name name-style="western"><surname>Zatwarnicki</surname><given-names>T</given-names></name></person-group> (<year>1995</year>)<article-title> A world catalog of the shore flies (Diptera: Ephydridae).</article-title><source>Memoirs on Entomology, International</source><volume>4</volume>, vi+<lpage>423</lpage> pp.</mixed-citation></ref><ref id="B32"><mixed-citation xmlns:xlink="http://www.w3.org/1999/xlink" xlink:type="simple"><person-group><name name-style="western"><surname>Zatwarnicki</surname><given-names>T</given-names></name><name name-style="western"><surname>Mathis</surname><given-names>WN</given-names></name></person-group> (<year>2001</year>)<article-title> A generic classification of the tribe Discocerinini (Diptera: Ephydridae).</article-title><source>Annales Zoologici </source><volume>51</volume> (<issue>1</issue>): <fpage>5</fpage>-<lpage>51</lpage>.</mixed-citation></ref><ref id="B6"><mixed-citation xmlns:xlink="http://www.w3.org/1999/xlink" xlink:type="simple"><person-group><name name-style="western"><surname>Cresson</surname><given-names>ET Jr</given-names></name></person-group> (<year>1930</year>)<article-title> Descriptions of new genera and species of the dipterous family Ephydridae. Paper VIII.</article-title><source>Entomological News </source><volume>41</volume> (<issue>3</issue>): <fpage>76</fpage>-<lpage>81</lpage>.</mixed-citation></ref><ref id="B8"><mixed-citation xmlns:xlink="http://www.w3.org/1999/xlink" xlink:type="simple"><person-group><name name-style="western"><surname>Cresson</surname><given-names>ET Jr</given-names></name></person-group> (<year>1946</year>)<article-title> A systematic annotated arrangement of the genera and species of the Neotropical Ephydridae (Diptera) I. The subfamily Psilopinae.</article-title><source>Transactions of the American Entomological Society </source><volume>71</volume>: <fpage>129</fpage>-<lpage>163</lpage>.</mixed-citation></ref></ref-list></tp:taxon-treatment>
