# Supplementary material for: A revision of the new world species of Polytrichophora Cresson and Facitrichophora, new genus (Diptera, Ephydridae)
Source: Zookeys. 2012 Oct 24;(231):1–116. doi: 10.3897/zookeys.231.3687 (PMC3494023; doi:10.3897/zookeys.231.3687)
Supplement: XML Treatment for Polytrichophora pulchra [file zookeys.231.3687-treatment19.xml]

<!DOCTYPE tp:taxon-treatment
  PUBLIC "-//TaxonX//DTD Taxonomic Treatment Publishing DTD v0 20100105//EN" "tax-treatment-NSO.dtd">
<tp:taxon-treatment xmlns:tp="http://www.plazi.org/taxpub"><tp:treatment-meta><mixed-citation publication-type="journal"><person-group><name><surname>Mathis</surname><given-names>Wayne N.</given-names></name><name><surname>Zatwarnicki</surname><given-names>Tadeusz</given-names></name></person-group><article-title>A revision of the new world species of 
                    <italic>Polytrichophora</italic> Cresson and 
                    <italic>Facitrichophora</italic>, new genus (Diptera, Ephydridae)
                </article-title><source>Zookeys</source><day>24</day><month>10</month><year>2012</year><volume>2012</volume><issue>231</issue><fpage>1</fpage><lpage>116</lpage><pub-id pub-id-type="doi">10.3897/zookeys.231.3687</pub-id></mixed-citation></tp:treatment-meta><tp:nomenclature><tp:taxon-name>
                        <tp:taxon-name-part taxon-name-part-type="genus">Polytrichophora</tp:taxon-name-part>
                        <tp:taxon-name-part taxon-name-part-type="species">pulchra</tp:taxon-name-part>
                    <object-id xmlns:xlink="http://www.w3.org/1999/xlink" xlink:type="simple">http://species-id.net/wiki/Polytrichophora_pulchra</object-id>
								</tp:taxon-name><tp:taxon-authority>(Cresson)</tp:taxon-authority><xref ref-type="fig" rid="F33">Figs 84</xref><xref ref-type="fig" rid="F34">88</xref><tp:nomenclature-citation-list><tp:nomenclature-citation><tp:taxon-name>Discocerina pulchra</tp:taxon-name><comment><xref ref-type="bibr" rid="B3">Cresson 1918</xref>: 56.</comment></tp:nomenclature-citation><tp:nomenclature-citation><tp:taxon-name>Polytrichophora pulchra</tp:taxon-name><comment>. <xref ref-type="bibr" rid="B8">Cresson 1946</xref>: 143 [generic combination, review of Neotropical fauna]. <xref ref-type="bibr" rid="B30">Wirth 1968</xref>: 8 [Neotropical catalog]. <xref ref-type="bibr" rid="B21">Mathis and Zatwarnicki 1995</xref>: 186 [world catalog]. <xref ref-type="bibr" rid="B17">Mathis 1997b</xref>: 39 [review, Belize].</comment></tp:nomenclature-citation></tp:nomenclature-citation-list></tp:nomenclature><tp:treatment-sec sec-type="Diagnosis"><title>Diagnosis.</title><p>This species is distinguished from congeners by the following combination of characters: Small shore flies, body length 1.45–1.90 mm.</p><p><italic>Head</italic>: Frons mostly black with moderate dusting of gray to whitish gray microtomentum; ocellar triangle slightly lighter in color; fronto-orbits creamy white, narrow. Antenna mostly yellow; basal flagellomere darkened apicodorsally; arista bearing 5 dorsal rays. Face, especially ventrad of antennal grooves, narrow, width less than combined length of antennal scape and pedicel. Midfacies with broad vitta extended from oral margin to antennal bases, gray to yellowish gray, sharply contrasted with blackish brown, vertical laterofacies; parafacial yellowish white to entirely silvery white, contrasted with the much darker laterofacies; parafacials with little or no dilation ventrally; gena very short, height much less than height of basal flagellomere; gena-to-eye ratio 0.05–0.07.</p><p><italic>Thorax</italic>: Mesonotum mostly microtomentose, dull, grayish brown to grayish tan, not subshiny to shiny; postpronotum bluish gray; pleural areas blackish brown with sparse to moderate dusting of bluish gray to brownish gray microtomentum. Lacking stout setae along anterior margin of wing; costal vein ratio 0.81–0.95; M vein ratio 0.57–0.61. Forefemur with distinct row of 5–7 moderately long, slightly larger setae along posteroventral surface, lacking stout setae along apical half of anteroventral surface; femora blackish brown; tibiae darkened dorsally, becoming yellowish ventrally and at apices; basal tarsomeres yellow, apical 1–2 brown.</p><p><italic>Abdomen</italic>: Tergites subshiny to entirely shiny, very thinly microtomentose, brownish black; tergite 5 of male distinctly more sparsely microtomentose and shinier than tergites 1–4, black. Male terminalia (<xref ref-type="fig" rid="F33">Figs 84–87</xref>): Epandrium in posterior view (<xref ref-type="fig" rid="F33">Fig. 84</xref>) generally ovate, more or less uniformly setulose, dorsal margin broadly rounded, lateral margins widest a midheight, thereafter ventrally tapered medially, both ventral extensions pointed with a moderately narrow but deep gap, in lateral view (<xref ref-type="fig" rid="F33">Fig. 85</xref>) narrow dorsally, becoming gradually wider ventrally, ventral apex acutely pointed and with a subapical, anterior, blunt, short projection; cercus comparatively narrow and elongate, conspicuous; aedeagus in lateral view (<xref ref-type="fig" rid="F33">Fig. 87</xref>) narrowly tubular, sinuous, apex tapered to point and with a short, folded back, flap-like, apical, membranous distiphallus, in ventral view (<xref ref-type="fig" rid="F33">Fig. 86</xref>) moderately narrowly elongate with lateral margins shallowly sinuous; phallapodeme in lateral view (<xref ref-type="fig" rid="F33">Fig. 87</xref>) roughly triangular with distinct extended keel broadly rounded apically, in ventral view (<xref ref-type="fig" rid="F33">Fig. 86</xref>) clavate with basal margin rounded truncate, with 2 bluntly clavate margins apically; gonite in lateral view (<xref ref-type="fig" rid="F33">Fig. 87</xref>) comparatively robustly developed, elongate, shallowly angulate, more robustly developed toward ae<!--PageBreak-->deagal base, in ventral view (<xref ref-type="fig" rid="F33">Fig. 86</xref>) conspicuously arched, slightly broader medially, narrowed at each apices; hypandrium large, in lateral view (<xref ref-type="fig" rid="F33">Fig. 87</xref>) moderately elongate, with lateral, irregular extension, in ventral view (<xref ref-type="fig" rid="F33">Fig. 86</xref>) more or less H-shaped, with arms of anterior portion oriented medially and posterior arms slightly flared laterally.</p></tp:treatment-sec><tp:treatment-sec sec-type="Type material"><title>Type material.</title><p>The holotype female is labeled “Turrucares 22XII09 [22 Dec 1909][,] C[osta]R[ica][,]PPCalvert/Sweeping over mud/TYPE No. 6129 [pink; number handwritten]/310/Holo-TYPE Discocerina PULCHRA E. T. Cresson Jr [magenta; species and generic names handwritten].” The holotype is double mounted (minuten pin in rectangular card block), is in poor condition, and is deposited in the ANSP (6129).</p></tp:treatment-sec><tp:treatment-sec sec-type="Type locality"><title>Type locality.</title><p>Costa Rica. Alajuela: Turrucares (<named-content xmlns:xlink="http://www.w3.org/1999/xlink" content-type="dwc:verbatimCoordinates" xlink:type="simple">9°57.6'N, 84°19.2'W</named-content>).</p></tp:treatment-sec><tp:treatment-sec sec-type="Other specimens examined"><title>Other specimens examined.</title><p>Neotropical. BELIZE. <bold>Stann Creek:</bold> Cockscomb Basin Wildlife Sanctuary (<named-content xmlns:xlink="http://www.w3.org/1999/xlink" content-type="dwc:verbatimCoordinates" xlink:type="simple">16°47'N, 88°30'W</named-content>), 5–6 Apr 1993, W. N. Mathis (3♂, 3♀; USNM); Man of War Cay, 8–15 Nov 1987, D. and W. N. Mathis (1♂, 1♀; USNM); Maya Center, Cabbage Haul Creek (<named-content xmlns:xlink="http://www.w3.org/1999/xlink" content-type="dwc:verbatimCoordinates" xlink:type="simple">16°48'N, 88°23'W</named-content>), 3 Apr 1993, W. N. Mathis (9♂, 5♀; USNM); Placencia Lagoon, Rum Point (<named-content xmlns:xlink="http://www.w3.org/1999/xlink" content-type="dwc:verbatimCoordinates" xlink:type="simple">16°32.8'N, 88°22.1'W</named-content>), 4–5 Nov 1987, D. and W. N. Mathis (1♀; USNM); Salt Creek (12 km N Dangriga; <named-content xmlns:xlink="http://www.w3.org/1999/xlink" content-type="dwc:verbatimCoordinates" xlink:type="simple">17°13.4'N, 88°18.6'W</named-content>), 28 Mar 1988, W. N. Mathis (2♂; USNM); Twin Cays (south end of West Island), Jan 1987, W. N. Mathis, C. Feller (1♂; USNM); Wee Wee Cay (<named-content xmlns:xlink="http://www.w3.org/1999/xlink" content-type="dwc:verbatimCoordinates" xlink:type="simple">16°45.9'N, 88°08.6'W</named-content>), 24 Jan 1987, W. N. Mathis, C. Feller (1♀; USNM).</p><p>BOLIVIA. <bold>La Paz:</bold> Guanay (3 km E; <named-content xmlns:xlink="http://www.w3.org/1999/xlink" content-type="dwc:verbatimCoordinates" xlink:type="simple">15°30.2'S, 67°52.3'W</named-content>; 500 m), 14 Mar 2001, W. N. Mathis (10♂, 1♀; USNM); Mapiri (Rio Mapiri; <named-content xmlns:xlink="http://www.w3.org/1999/xlink" content-type="dwc:verbatimCoordinates" xlink:type="simple">15°18.6'S, 68°13'W</named-content>; 720 m), 17 Mar 2001, W. N. Mathis (4♂, 1♀; USNM); Mapiri (5 km west; <named-content xmlns:xlink="http://www.w3.org/1999/xlink" content-type="dwc:verbatimCoordinates" xlink:type="simple">15°17.8'S, 68°15.6'W</named-content>; 750 m), 16 Mar 2001, W. N. Mathis (3♂, 1♀; USNM); San Pedro (3 km NE; <named-content xmlns:xlink="http://www.w3.org/1999/xlink" content-type="dwc:verbatimCoordinates" xlink:type="simple">16°S, 67°35.3'W</named-content>; 780 m), 12 Mar 2001, W. N. Mathis (3♂, 1♀; USNM).</p><p>BRAZIL. <bold>Amazonas.</bold> Manaus, INPA (<named-content xmlns:xlink="http://www.w3.org/1999/xlink" content-type="dwc:verbatimCoordinates" xlink:type="simple">03°05.9'S, 59°59.1'W</named-content>; 60 m), 4 May 2010, D. and W. N. Mathis (3♂, 2♀; INPA, USNM); Reserva Ducke (<named-content xmlns:xlink="http://www.w3.org/1999/xlink" content-type="dwc:verbatimCoordinates" xlink:type="simple">02°55.8'S, 59°58.5'W</named-content>; 40 m), 12–28 Sep 1986, L. S. Aquino, U. Barbosa (1♂; INPA). <bold>Pará.</bold> Santana, Furo dos Macacos, Marajó (<named-content xmlns:xlink="http://www.w3.org/1999/xlink" content-type="dwc:verbatimCoordinates" xlink:type="simple">2°02.6'S, 47°44.6'W</named-content>), Oct 1970 (1♂; MZUSP); Tucuruí, Morro do Senador (<named-content xmlns:xlink="http://www.w3.org/1999/xlink" content-type="dwc:verbatimCoordinates" xlink:type="simple">03°59.1'S, 49°44.8'W</named-content>), Dec 2001, J. A. Rafael, J. Vidal (4♂, 3♀; INPA). <bold>Paraná.</bold> Curitiba, Universidade Federal do Paraná, Reserva Biológica (<named-content xmlns:xlink="http://www.w3.org/1999/xlink" content-type="dwc:verbatimCoordinates" xlink:type="simple">25°26.9'S, 49°14'W</named-content>; 915 m), 18 Jan 2010, D. and W. N. Mathis (1♂; DZUP, USNM). <bold>São Paulo.</bold> Itú (<named-content xmlns:xlink="http://www.w3.org/1999/xlink" content-type="dwc:verbatimCoordinates" xlink:type="simple">23°15.9'S, 47°17.9'W</named-content>), Sep 1960, M. A. V. D’Andretta (1♂; MZUSP); Ubatuba, Praia do Estaleiro (<named-content xmlns:xlink="http://www.w3.org/1999/xlink" content-type="dwc:verbatimCoordinates" xlink:type="simple">23°20.5'S, 44°53'W</named-content>; beach), 30 Mar 2010, D. and W. N. Mathis (2♂; USNM); Ubatuba, Praia Puruba (<named-content xmlns:xlink="http://www.w3.org/1999/xlink" content-type="dwc:verbatimCoordinates" xlink:type="simple">23°21'S, 44°55.6'W</named-content>; beach), 29 Mar 2010, D. and W. N. Mathis (1♂, 1♀; USNM).</p><p>COSTA RICA. <bold>Cartago:</bold> Cartago (<named-content xmlns:xlink="http://www.w3.org/1999/xlink" content-type="dwc:verbatimCoordinates" xlink:type="simple">9°51.4'N, 83°55.2'W</named-content>), 25 May 1909, P. P. Calvert (1♂; ANSP); La Suiza (<named-content xmlns:xlink="http://www.w3.org/1999/xlink" content-type="dwc:verbatimCoordinates" xlink:type="simple">9°51.5'N, 83°37.5'W</named-content>), 6 May 1926, P. Schild (2♂; ANSP); Pejibaye, Reserva Biológica El Copal, Ron Ron (<named-content xmlns:xlink="http://www.w3.org/1999/xlink" content-type="dwc:verbatimCoordinates" xlink:type="simple">09°47'N, 83°45'W</named-content>; 1090 m), 4 Apr 2005, J. Azofeifa, D. Briceño (2♂, 3♀; INBIO). <bold>Guanacaste:</bold> La Fortuna, Quebrada Santa Fé (<named-content xmlns:xlink="http://www.w3.org/1999/xlink" content-type="dwc:verbatimCoordinates" xlink:type="simple">10°40.5'N, 85°12.1'W</named-content>; 100–200 m), 8 Dec 2002, J. D. Gutiérez (2♂, 3♀; INBIO); Parque Nacional Santa Rosa, Bosque San Emilio (<named-content xmlns:xlink="http://www.w3.org/1999/xlink" content-type="dwc:verbatimCoordinates" xlink:type="simple">10°50.6'N, 85°36.8'W</named-content>; 300 m), 6-7 Jul 2002, D. Briceño (4♂, 2♀; INBIO); Parque Nacional Santa Rosa, Camino Borrachos (<named-content xmlns:xlink="http://www.w3.org/1999/xlink" content-type="dwc:verbatimCoordinates" xlink:type="simple">10°50.6'N, 85°37'W</named-content>; 300 m), 3-5 Oct 2002, D.<!--PageBreak--><!--PageBreak--> Briceño (7♂, 7♀; INBIO). <bold>Heredia:</bold> Santo Domingo (INBIO Parque; <named-content xmlns:xlink="http://www.w3.org/1999/xlink" content-type="dwc:verbatimCoordinates" xlink:type="simple">9°58.4'N, 84°5.6'W</named-content>), 14 Jun 2003, D. and W. N. Mathis (4♂, 4♀; USNM). <bold>Puntarenas:</bold> Cabuya (<named-content xmlns:xlink="http://www.w3.org/1999/xlink" content-type="dwc:verbatimCoordinates" xlink:type="simple">9°37.8'N, 85°4.6'W</named-content>), 20 Jun 2001, D. and W. N. Mathis (3♂; USNM); Dominical (<named-content xmlns:xlink="http://www.w3.org/1999/xlink" content-type="dwc:verbatimCoordinates" xlink:type="simple">9°14.8'N, 83°51.4'W</named-content>; 0–2 m), 11 Jun 2003, D. and W. N. Mathis (3♂, 1♀; USNM). <bold>San José:</bold> Río Paraíso (<named-content xmlns:xlink="http://www.w3.org/1999/xlink" content-type="dwc:verbatimCoordinates" xlink:type="simple">9°33.8'N, 84°7.4'W</named-content>; 350–400 m), 15-17 Feb 2003, D. and W. N. Mathis (9♂, 2♀; USNM).</p><p>ECUADOR. <bold>Guayas:</bold> Machala (NNE; <named-content xmlns:xlink="http://www.w3.org/1999/xlink" content-type="dwc:verbatimCoordinates" xlink:type="simple">2°40'S, 79°13.4'W</named-content>; 40 m), 13 Jan 1978, W. N. Mathis (1♀; USNM). <bold>Puerto Orellana:</bold> Rio Tiputini Biodiversity Station (<named-content xmlns:xlink="http://www.w3.org/1999/xlink" content-type="dwc:verbatimCoordinates" xlink:type="simple">0°38.2'S, 76°8.9'W</named-content>), 12–26 Aug 1999, A. Baptista, M. Kotrba, W. N. Mathis (32♂, 10♀; USNM).</p><p>GUYANA. Conservation of Ecological Interactions and Biotic Associations (CEIBA; ca. 40 km S Georgetown; <named-content xmlns:xlink="http://www.w3.org/1999/xlink" content-type="dwc:verbatimCoordinates" xlink:type="simple">6°29.9'N, 58°13.1'W</named-content>), 13-21 Apr 1994, 1995, W. N. Mathis (3♂, 2♀; USNM); Kaieteur Falls (<named-content xmlns:xlink="http://www.w3.org/1999/xlink" content-type="dwc:verbatimCoordinates" xlink:type="simple">5°10.7'N, 59°29.2'W</named-content>; 570 m), 7 Apr 1994, W. N. Mathis (1♂; USNM); Kaieteur Falls (<named-content xmlns:xlink="http://www.w3.org/1999/xlink" content-type="dwc:verbatimCoordinates" xlink:type="simple">5°10.5'N, 59°28.9'W</named-content>), 21-24 Aug 1997, W. N. Mathis (7♂, 2♀; USNM); Karanambo, Rupununi River (ox bow; <named-content xmlns:xlink="http://www.w3.org/1999/xlink" content-type="dwc:verbatimCoordinates" xlink:type="simple">3°45.1'N, 59°18.6'W</named-content>), 2 Apr 1994, W. N. Mathis (3♂, 1♀; USNM); Karanambo, Rupununi River (ox bow; <named-content xmlns:xlink="http://www.w3.org/1999/xlink" content-type="dwc:verbatimCoordinates" xlink:type="simple">3°45'N, 59°17.5'W</named-content>; 85m), 2 Dec 2010, W. N. Mathis (7♂, 4♀; USNM); Karanambo (Rupununi River; <named-content xmlns:xlink="http://www.w3.org/1999/xlink" content-type="dwc:verbatimCoordinates" xlink:type="simple">3°45'N, 59°18.6'W</named-content>; 85m), 1-3 Dec 2010, W. N. Mathis (21♂, 2♀; USNM); Kumu River and Falls (25 km SE Lethem in Kanuku Mountains; <named-content xmlns:xlink="http://www.w3.org/1999/xlink" content-type="dwc:verbatimCoordinates" xlink:type="simple">3°15.9'N, 59°43.6'W</named-content>), 28–30 Apr 1995, W. N. Mathis (1♂, <!--PageBreak-->3♀; USNM); Moco-Moco (30 km E Lethem in Kanuku Mountains; <named-content xmlns:xlink="http://www.w3.org/1999/xlink" content-type="dwc:verbatimCoordinates" xlink:type="simple">3°18.2'N, 59°39.0'W</named-content>), 3–29 Apr 1994, 1995, W. N. Mathis (5♂, 2♀; USNM); Paramakatoi (<named-content xmlns:xlink="http://www.w3.org/1999/xlink" content-type="dwc:verbatimCoordinates" xlink:type="simple">04°42'N, 59°42.8'W</named-content>), 24-25 Aug 1997, W. N. Mathis (1♀; USNM).</p><p>MEXICO. <bold>Chiapas:</bold> Cacahoatán (7 km N; <named-content xmlns:xlink="http://www.w3.org/1999/xlink" content-type="dwc:verbatimCoordinates" xlink:type="simple">15°03.8'N, 92°09.1'W</named-content>), 22 Apr 1983, W. N. Mathis (1♀; USNM); Tejería (<named-content xmlns:xlink="http://www.w3.org/1999/xlink" content-type="dwc:verbatimCoordinates" xlink:type="simple">15°03.8'N, 92°09.1'W</named-content>), 23 Feb 1998, A. Freidberg (1♂; USNM).</p><p>PANAMA. <bold>Canal Zone:</bold> Juan Mina (<named-content xmlns:xlink="http://www.w3.org/1999/xlink" content-type="dwc:verbatimCoordinates" xlink:type="simple">09°10'N, 79°39'W</named-content>), 28 Sep 1923, R. C. Shannon (1♂; ANSP); Pedro Miguel (<named-content xmlns:xlink="http://www.w3.org/1999/xlink" content-type="dwc:verbatimCoordinates" xlink:type="simple">9°01.1'N, 79°36.7'W</named-content>), 10 Apr 1933, R. C. Shannon (1♂; ANSP). <bold>Chiriqui:</bold> Monte Lirio (<named-content xmlns:xlink="http://www.w3.org/1999/xlink" content-type="dwc:verbatimCoordinates" xlink:type="simple">08°47.5'N, 82°49.5'W</named-content>), 6 Apr 1923, R. C. Shannon (4♀; ANSP).</p><p>PERU. <bold>Loreto:</bold> Iquitos (14 km W; <named-content xmlns:xlink="http://www.w3.org/1999/xlink" content-type="dwc:verbatimCoordinates" xlink:type="simple">03°52.1'S, 73°28.2'W</named-content>), 21 Feb 1984, W. N. Mathis (1♂; USNM).</p></tp:treatment-sec><tp:treatment-sec sec-type="Distribution"><title>Distribution</title><p>(<xref ref-type="fig" rid="F34">Fig. 88</xref>). Neotropical: Belize, Bolivia (La Paz), Brazil (Amazonas, Pará, Paraná, São Paulo), Costa Rica (Cartago, Guanacaste, Heredia, Puntarenas, San José), Ecuador (Guyana, Mexico (Chiapas), Panama, Peru (Loreto).</p></tp:treatment-sec><tp:treatment-sec sec-type="Remarks"><title>Remarks.</title><p>This species is similar to <italic><tp:taxon-name>Polytrichophora desmata</tp:taxon-name></italic>, the only other New World species in this group, and is distinguished from that species by the dull, grayish brown to brown mesonotum and by the vittate midfacies with the vitta extended from the oral margin to the antennal bases. The vitta is gray to yellowish gray and is sharply contrasted with the darker lateral portions of the midfacies.</p><sec sec-type="The orbitalis Group"><title>The <italic>orbitalis</italic> Group</title><p><bold>Species included:</bold> <italic><tp:taxon-name>Polytrichophora mimbres</tp:taxon-name></italic> sp. n., <italic><tp:taxon-name>Polytrichophora orbitalis</tp:taxon-name></italic> (Loew), <italic><tp:taxon-name>Polytrichophora salix</tp:taxon-name></italic> sp. n., <italic><tp:taxon-name>Polytrichophora setigera</tp:taxon-name></italic> Cresson, <italic><tp:taxon-name>Polytrichophora sturtevantorum</tp:taxon-name></italic> sp. n.</p><p><bold>Discussion.</bold> The species in this group are quite similar externally and examination of structures of the male terminalia is often necessary to distinguish between them. This species group is distinguished from other groups by the following combination of characters: Parafacial 2-3 times wider ventrally; gena less high, less than 1/4 eye height; male tergite 5 lacking row of distinctive setae along posterior margin; row of stout setae along posteroventral surface of forefemur longer, subequal or longer than width of foretibia (<italic><tp:taxon-name>Polytrichophora salix</tp:taxon-name></italic> is an exception in having shorter setae); abdominal tergite 5 of male in dorsal view pointed apically.</p><fig id="F33" position="float" orientation="portrait"><label>Figures 84–87.</label><caption><p>Illustration of <italic><tp:taxon-name>Polytrichophora pulchra</tp:taxon-name></italic> (Cresson) (male) (Peru. Madre dos Dios: Manu, Rio Manu, Pakitza) <bold>84</bold> epandrium and cerci, posterior view <bold>85</bold> same, lateral view <bold>86</bold> internal structures of male terminalia (aedeagus [shaded], phallapodeme, gonite, hypandrium), ventral view <bold>87</bold> same, lateral view. Scale bar = 0.1 mm.</p></caption><graphic xmlns:xlink="http://www.w3.org/1999/xlink" xlink:href="ZooKeys-231-001-g033.jpg" position="float" orientation="portrait" xlink:type="simple"/></fig><fig id="F34" position="float" orientation="portrait"><label>Figure 88.</label><caption><p>Distribution of <italic><tp:taxon-name>Polytrichophora pulchra</tp:taxon-name></italic> (Cresson).</p></caption><graphic xmlns:xlink="http://www.w3.org/1999/xlink" xlink:href="ZooKeys-231-001-g034.jpg" position="float" orientation="portrait" xlink:type="simple"/></fig></sec></tp:treatment-sec><ref-list><ref id="B3"><mixed-citation xmlns:xlink="http://www.w3.org/1999/xlink" xlink:type="simple"><person-group><name name-style="western"><surname>Cresson</surname><given-names>ET Jr</given-names></name></person-group> (<year>1918</year>)<article-title> Costa Rican Diptera collected by Philip P. Calvert, Ph.D., 1909–1910. Paper 3. A report on the Ephydridae.</article-title><source>Transactions of the American Entomological Society </source><volume>44</volume>: <fpage>39</fpage>-<lpage>68</lpage>.</mixed-citation></ref><ref id="B8"><mixed-citation xmlns:xlink="http://www.w3.org/1999/xlink" xlink:type="simple"><person-group><name name-style="western"><surname>Cresson</surname><given-names>ET Jr</given-names></name></person-group> (<year>1946</year>)<article-title> A systematic annotated arrangement of the genera and species of the Neotropical Ephydridae (Diptera) I. The subfamily Psilopinae.</article-title><source>Transactions of the American Entomological Society </source><volume>71</volume>: <fpage>129</fpage>-<lpage>163</lpage>.</mixed-citation></ref><ref id="B30"><mixed-citation xmlns:xlink="http://www.w3.org/1999/xlink" xlink:type="simple"><person-group><name name-style="western"><surname>Wirth</surname><given-names>WW</given-names></name></person-group> (<year>1968</year>)<article-title> 77. Family Ephydridae.</article-title> In: <person-group><name name-style="western"><surname>Papavero</surname><given-names>N</given-names></name></person-group> (<role>Ed</role>). <issue-title>A Catalogue of the Diptera of the Americas South of the United States.</issue-title><source>Departamento de Zoologia, Secretaria da Agricultura. São Paulo</source>: <fpage>1</fpage>-<lpage>43</lpage>.</mixed-citation></ref><ref id="B21"><mixed-citation xmlns:xlink="http://www.w3.org/1999/xlink" xlink:type="simple"><person-group><name name-style="western"><surname>Mathis</surname><given-names>WN</given-names></name><name name-style="western"><surname>Zatwarnicki</surname><given-names>T</given-names></name></person-group> (<year>1995</year>)<article-title> A world catalog of the shore flies (Diptera: Ephydridae).</article-title><source>Memoirs on Entomology, International</source><volume>4</volume>, vi+<lpage>423</lpage> pp.</mixed-citation></ref><ref id="B17"><mixed-citation xmlns:xlink="http://www.w3.org/1999/xlink" xlink:type="simple"><person-group><name name-style="western"><surname>Mathis</surname><given-names>WN</given-names></name></person-group> (<year>1997b</year>)<article-title> The shore flies of the Belizean Cays (Diptera: Ephydridae).</article-title><source>Smithsonian Contributions to Zoology</source><volume>592</volume>: vi+<fpage>1</fpage>–<lpage>77</lpage>. doi: <ext-link ext-link-type="uri" xlink:href="http://dx.doi.org/10.5479/si.00810282.592" xlink:type="simple">10.5479/si.00810282.592</ext-link></mixed-citation></ref></ref-list></tp:taxon-treatment>
