# Supplementary material for: A revision of the new world species of Polytrichophora Cresson and Facitrichophora, new genus (Diptera, Ephydridae)
Source: Zookeys. 2012 Oct 24;(231):1–116. doi: 10.3897/zookeys.231.3687 (PMC3494023; doi:10.3897/zookeys.231.3687)
Supplement: XML Treatment for Polytrichophora mimbres [file zookeys.231.3687-treatment20.xml]

<!DOCTYPE tp:taxon-treatment
  PUBLIC "-//TaxonX//DTD Taxonomic Treatment Publishing DTD v0 20100105//EN" "tax-treatment-NSO.dtd">
<tp:taxon-treatment xmlns:tp="http://www.plazi.org/taxpub"><tp:treatment-meta><mixed-citation publication-type="journal"><person-group><name><surname>Mathis</surname><given-names>Wayne N.</given-names></name><name><surname>Zatwarnicki</surname><given-names>Tadeusz</given-names></name></person-group><article-title>A revision of the new world species of 
                    <italic>Polytrichophora</italic> Cresson and 
                    <italic>Facitrichophora</italic>, new genus (Diptera, Ephydridae)
                </article-title><source>Zookeys</source><day>24</day><month>10</month><year>2012</year><volume>2012</volume><issue>231</issue><fpage>1</fpage><lpage>116</lpage><pub-id pub-id-type="doi">10.3897/zookeys.231.3687</pub-id></mixed-citation></tp:treatment-meta><tp:nomenclature><tp:taxon-name>
                        <tp:taxon-name-part taxon-name-part-type="genus">Polytrichophora</tp:taxon-name-part>
                        <tp:taxon-name-part taxon-name-part-type="species">mimbres</tp:taxon-name-part>
                    <object-id xmlns:xlink="http://www.w3.org/1999/xlink" xlink:type="simple">urn:lsid:zoobank.org:act:C152CBD4-D477-466F-BE61-BD3D556B9DE5</object-id>
								<object-id xmlns:xlink="http://www.w3.org/1999/xlink" xlink:type="simple">http://species-id.net/wiki/Polytrichophora_mimbres</object-id>
								</tp:taxon-name><tp:taxon-status xmlns:xlink="http://www.w3.org/1999/xlink" xlink:type="simple">sp. n.</tp:taxon-status><xref ref-type="fig" rid="F35">Figs 89</xref><xref ref-type="fig" rid="F36">93</xref></tp:nomenclature><tp:treatment-sec sec-type="Diagnosis"><title>Diagnosis.</title><p>This species is distinguished from congeners by the following combination of characters: Small to moderately small shore flies, body length 1.85–2.25 mm.<!--PageBreak--></p><p><italic>Head</italic>: Frons dull to very faintly subshiny, tan with moderate investment of gray to whitish gray microtomentum; fronto-orbits narrow, gray to whitish gray. Antenna mostly yellow; basal flagellomere tannish yellow apicodorsally; arista with 5 dorsal rays. Face at narrowest point about equal to combined length of pedicel and basal flagellomere; face more densely microtomentose than frons, microtomentum faintly shiny, mostly gray to whitish gray; parafacial and gena becoming slightly more whitish to silvery white than face; parafacial becoming very slightly wider ventrally with little ventral dilation; gena moderately short, height less than height of basal flagellomere; gena-to-eye ratio 0.11–0.13.</p><p><italic>Thorax</italic>: Mesonotum mostly dull to faintly subshiny, moderately densely microtomentose, mostly gray to tannish gray, completely gray laterally and anteriorly; pleural area mostly gray. Anterior margin of wing lacking spine-like setae; costal vein ratio 0.86–0.88; M vein ratio 0.50–0.56. Legs, except for tarsi but including most of coxae, gray; tibiae yellowish at apices; forefemur lacking a row of 9–10 short, stout setulae along apical half of anteroventral surface; forefemur with a row of 4–5, of moderately well-developed, evenly spaced posteroventral setae on apical half, each seta less than width of femur; tibiae mostly gray, only apices yellowish; basal tarsomeres yellow, apical 1-2 becoming slightly darker, mostly tannish yellow.</p><p><italic>Abdomen</italic>: Tergites dull, gray, medially with some grayish green, metallic luster; tergite 5 of male pointed apically, lacking row of 6–10, distinctly larger setae along extreme posterior margin with posterodorsal orientation. Male terminalia (<xref ref-type="fig" rid="F35">Figs 89–92</xref>): Epandrium in posterior view (<xref ref-type="fig" rid="F35">Fig. 89</xref>) generally elliptical, relatively uniformly setulose, dorsal margin rounded, both ventral extensions relatively wide, bluntly pointed, slightly turned medially, in lateral view (<xref ref-type="fig" rid="F35">Fig. 90</xref>) with ventral apex acutely pointed, posterior margin shallowly concave; cercus large, conspicuous; aedeagus tubular but with distinct basiphallus and more membranous, more narrowly developed distiphallus, basiphallus tubular, distiphallus curved, irregularly tapered to narrow apex, in ventral view (<xref ref-type="fig" rid="F35">Fig. 91</xref>) narrowly elongate with lateral margins very shallowly concave; phallapodeme in lateral view (<xref ref-type="fig" rid="F35">Fig. 92</xref>) roughly triangular with extended keel truncate apically, in ventral view (<xref ref-type="fig" rid="F35">Fig. 91</xref>) bluntly clavate at both apices; gonite in lateral view (<xref ref-type="fig" rid="F35">Fig. 92</xref>) narrowly elongate, shallowly curved, in ventral view (<xref ref-type="fig" rid="F35">Fig. 91</xref>) angularly arched, slightly wider toward base of aedeagus; hypandrium in lateral view (<xref ref-type="fig" rid="F35">Fig. 92</xref>) elongate but relatively wide, in ventral view (<xref ref-type="fig" rid="F35">Fig. 91</xref>) with anterior margin deeply and broadly rounded, posterior margin as lateral, parallel-sided projections.</p></tp:treatment-sec><tp:treatment-sec sec-type="Type material"><title>Type material.</title><p>The holotype male is labeled “<bold>USA. N[EW] M[EXICO].</bold> Grant: Mimbres River (<named-content xmlns:xlink="http://www.w3.org/1999/xlink" content-type="dwc:verbatimCoordinates" xlink:type="simple">32°43.8'N, 107°52'W</named-content>; 1665m), 22 Aug 2009, W. N. Mathis/USNM ENT 00285965 [plastic bar code label]/HOLOTYPE ♂ <italic><tp:taxon-name>Polytrichophora mimbres</tp:taxon-name></italic> Mathis &amp; Zatwarnicki, USNM [red].” The holotype is double mounted (minuten pin in a block of plastic), is in excellent condition, and is deposited in the USNM. Forty-two paratypes (37♂, 5♀; USNM) are from the same locality as the holotype with dates from 1–22 Aug 2008, 2009.</p></tp:treatment-sec><tp:treatment-sec sec-type="Type locality"><title>Type locality.</title><p>United States. New Mexico. Grant: Mimbres River (New Mexico Highway 61 &amp; Royal John Mine Road; <named-content xmlns:xlink="http://www.w3.org/1999/xlink" content-type="dwc:verbatimCoordinates" xlink:type="simple">32°43.8'N, 107°52'W</named-content>; 1665 m).</p></tp:treatment-sec><tp:treatment-sec sec-type="Other specimens examined"><title>Other specimens examined.</title><p>Nearctic. UNITED STATES. COLORADO. <bold>Rio Grande:</bold> South Fork (<named-content xmlns:xlink="http://www.w3.org/1999/xlink" content-type="dwc:verbatimCoordinates" xlink:type="simple">37°40.2'N, 106°38.4'W</named-content>; 2440 m; Malaise trap), 20 Jun 1972, W. W. Wirth (1♀; USNM).</p><p>NEVADA. <bold>Clark:</bold> Las Vegas Wash (<named-content xmlns:xlink="http://www.w3.org/1999/xlink" content-type="dwc:verbatimCoordinates" xlink:type="simple">36°2.3'N, 114°58.8'W</named-content>), 10-11 May 2004, D. and W. N. Mathis (4♂, 7♀; USNM); Las Vegas Wash (<named-content xmlns:xlink="http://www.w3.org/1999/xlink" content-type="dwc:verbatimCoordinates" xlink:type="simple">36°5.2'N, 114°58.9'W</named-content>), 10–13 May 2004, D. Mathis (1♀; USNM).</p><p>NEW MEXICO. <bold>Catron:</bold> Gila River (<named-content xmlns:xlink="http://www.w3.org/1999/xlink" content-type="dwc:verbatimCoordinates" xlink:type="simple">33°13.6'N, 106°15.1'W</named-content>; 1750 m), 15 Aug 2007, D. and W. N. Mathis (1♂; USNM). <bold>Grant:</bold> Bill Evans Lake (<named-content xmlns:xlink="http://www.w3.org/1999/xlink" content-type="dwc:verbatimCoordinates" xlink:type="simple">32°52.1'N, 108°34.5'W</named-content>; 1416 m), 14 Aug 2007, D. and W. N. Mathis (4♂; USNM); Silver City (Big Ditch; <named-content xmlns:xlink="http://www.w3.org/1999/xlink" content-type="dwc:verbatimCoordinates" xlink:type="simple">32°46.4'N, 108°16.5'W</named-content>; 1790 m), 14 Aug 2007, D. and W. N. Mathis (2♂; USNM). <bold>Sandoval:</bold> La Cueva (Junction of Highways 126 &amp; 4; <named-content xmlns:xlink="http://www.w3.org/1999/xlink" content-type="dwc:verbatimCoordinates" xlink:type="simple">35°52'N, 106°38.4'W</named-content>; 2342 m), 14 Jun 2011, D. and W. N. Mathis (3♂, 1♀; USNM).</p><p>TEXAS. <bold>Blanco:</bold> Miller Creek (<named-content xmlns:xlink="http://www.w3.org/1999/xlink" content-type="dwc:verbatimCoordinates" xlink:type="simple">30°15.2'N, 98°31.7'W</named-content>; 410 m), 3 Jun 2004, W. N. Mathis (2♂; USNM). <bold>Kinney:</bold> Del Rio (30 km E; Pinto Creek; <named-content xmlns:xlink="http://www.w3.org/1999/xlink" content-type="dwc:verbatimCoordinates" xlink:type="simple">29°20'N, 100°31.6'W</named-content>), 5 Jun 2004, W. N. Mathis (12♂, 9♀; USNM). <bold>San Patricio:</bold> Mathis (6.5 km S; Nueces River; <named-content xmlns:xlink="http://www.w3.org/1999/xlink" content-type="dwc:verbatimCoordinates" xlink:type="simple">28°02.8'N, 97°51.8'W</named-content>; 18 m), 5 Jun 2004, W. N. Mathis (1♂; USNM). <bold>Travis:</bold> Austin (Zilker Park; <named-content xmlns:xlink="http://www.w3.org/1999/xlink" content-type="dwc:verbatimCoordinates" xlink:type="simple">30°15.8'N, 97°46.3'W</named-content>), 2 Jun 2004, W. N. Mathis (2♂; USNM). <bold>Uvalde:</bold> Garner State Park (<named-content xmlns:xlink="http://www.w3.org/1999/xlink" content-type="dwc:verbatimCoordinates" xlink:type="simple">29°35.3'N, 99°44.3'W</named-content>), 3 Apr 1955, W. W. Wirth (1♂; USNM).</p><p>UTAH. <bold>Emery:</bold> Green River (Green River; <named-content xmlns:xlink="http://www.w3.org/1999/xlink" content-type="dwc:verbatimCoordinates" xlink:type="simple">38°59.6'N, 110°08.5'W</named-content>; 1240 m), 31 Jul 2007, D. and W. N. Mathis (1♂; USNM); Green River (3.3 km N; <named-content xmlns:xlink="http://www.w3.org/1999/xlink" content-type="dwc:verbatimCoordinates" xlink:type="simple">39°01.7'N<!--PageBreak-->, 110°09.7'W; 1253 m), 30 Jul-5 Aug 1992, 2007, D. and W. N. Mathis (10♂; USNM); San Rafael River (22.5 km SW Green River; 38°55.7'N, 110°24.5'W</named-content>; 1270 m), 31 Jul 2007, D. and W. N. Mathis (5♂, 1♀; USNM). <bold>Garfield:</bold> Willow Tank-Hurricane Wash (<named-content xmlns:xlink="http://www.w3.org/1999/xlink" content-type="dwc:verbatimCoordinates" xlink:type="simple">37°23.2'N, 111°08'W</named-content>; stock tank), 22 May 2001, D. and W. N. Mathis (1♂, 1♀; USNM). <bold>Grand:</bold> Thompson Spring (8.9 km N Thompson Springs; <named-content xmlns:xlink="http://www.w3.org/1999/xlink" content-type="dwc:verbatimCoordinates" xlink:type="simple">39°02.3'N, 109°43.4'W</named-content>; 1740 m), 16 Aug 2008, D. and W. N. Mathis (1♂; USNM). <bold>Salt Lake:</bold> Draper (<named-content xmlns:xlink="http://www.w3.org/1999/xlink" content-type="dwc:verbatimCoordinates" xlink:type="simple">40°31.6'N, 111°55.1'W</named-content>; Jordan River; 1320 m), 10 May 2007, D. and W. N. Mathis (1♂; USNM). <bold>Utah:</bold> Thistle (<named-content xmlns:xlink="http://www.w3.org/1999/xlink" content-type="dwc:verbatimCoordinates" xlink:type="simple">40°0.4'N, 111°29.7'W</named-content>; 1530 m), 11 May 2007, D. and W. N. Mathis (1♂; USNM).</p></tp:treatment-sec><tp:treatment-sec sec-type="Distribution"><title>Distribution</title><p>(<xref ref-type="fig" rid="F36">Fig. 93</xref>). Nearctic: United States (Colorado, Nevada, New Mexico, Texas, Utah).</p></tp:treatment-sec><tp:treatment-sec sec-type="Etymology"><title>Etymology.</title><p>The species epithet, <italic>mimbres</italic>, is a noun in apposition and refers to the river in southern New Mexico where the type series was collected.</p></tp:treatment-sec><tp:treatment-sec sec-type="Remarks"><title>Remarks.</title><p>Among species of the <italic>orbitalis</italic> group, this species is distinguished by characters of the male terminalia as follows: Area between anterior arms of the hypandrium is partially sclerotized; the ventral epandrial processes are relatively wide, bluntly pointed, slightly turned medially (<xref ref-type="fig" rid="F35">Fig. 89</xref>); the posteroventral edge of the epandrium in lateral view is very shallowly concave, and the taper at the apex of is more abrupt (<xref ref-type="fig" rid="F35">Fig. 90</xref>).</p><fig id="F35" position="float" orientation="portrait"><label>Figures 89–92.</label><caption><p>Illustration of <italic><tp:taxon-name>Polytrichophora mimbres</tp:taxon-name></italic> sp. n. (male) (Texas. Kinney: Pinto Creek) <bold>89</bold> epandrium and cerci, posterior view <bold>90</bold> same, lateral view <bold>91</bold> internal structures of male terminalia (aedeagus [shaded], phallapodeme, gonite, hypandrium), ventral view <bold>92</bold> same, lateral view. Scale bar = 0.1 mm.</p></caption><graphic xmlns:xlink="http://www.w3.org/1999/xlink" xlink:href="ZooKeys-231-001-g035.jpg" position="float" orientation="portrait" xlink:type="simple"/></fig><fig id="F36" position="float" orientation="portrait"><label>Figure 93.</label><caption><p>Distribution of <italic><tp:taxon-name>Polytrichophora mimbres</tp:taxon-name></italic> sp. n.</p></caption><graphic xmlns:xlink="http://www.w3.org/1999/xlink" xlink:href="ZooKeys-231-001-g036.jpg" position="float" orientation="portrait" xlink:type="simple"/></fig></tp:treatment-sec></tp:taxon-treatment>
