# Supplementary material for: A revision of the new world species of Polytrichophora Cresson and Facitrichophora, new genus (Diptera, Ephydridae)
Source: Zookeys. 2012 Oct 24;(231):1–116. doi: 10.3897/zookeys.231.3687 (PMC3494023; doi:10.3897/zookeys.231.3687)
Supplement: XML Treatment for Polytrichophora orbitalis [file zookeys.231.3687-treatment21.xml]

<!DOCTYPE tp:taxon-treatment
  PUBLIC "-//TaxonX//DTD Taxonomic Treatment Publishing DTD v0 20100105//EN" "tax-treatment-NSO.dtd">
<tp:taxon-treatment xmlns:tp="http://www.plazi.org/taxpub"><tp:treatment-meta><mixed-citation publication-type="journal"><person-group><name><surname>Mathis</surname><given-names>Wayne N.</given-names></name><name><surname>Zatwarnicki</surname><given-names>Tadeusz</given-names></name></person-group><article-title>A revision of the new world species of 
                    <italic>Polytrichophora</italic> Cresson and 
                    <italic>Facitrichophora</italic>, new genus (Diptera, Ephydridae)
                </article-title><source>Zookeys</source><day>24</day><month>10</month><year>2012</year><volume>2012</volume><issue>231</issue><fpage>1</fpage><lpage>116</lpage><pub-id pub-id-type="doi">10.3897/zookeys.231.3687</pub-id></mixed-citation></tp:treatment-meta><tp:nomenclature><tp:taxon-name>
                        <tp:taxon-name-part taxon-name-part-type="genus">Polytrichophora</tp:taxon-name-part>
                        <tp:taxon-name-part taxon-name-part-type="species">orbitalis</tp:taxon-name-part>
                    <object-id xmlns:xlink="http://www.w3.org/1999/xlink" xlink:type="simple">http://species-id.net/wiki/Polytrichophora_orbitalis</object-id>
								</tp:taxon-name><tp:taxon-authority>(Loew)</tp:taxon-authority><xref ref-type="fig" rid="F37">Figs 94</xref><xref ref-type="fig" rid="F38">98</xref><tp:nomenclature-citation-list><tp:nomenclature-citation><tp:taxon-name>Discocerina orbitalis</tp:taxon-name><comment><xref ref-type="bibr" rid="B14">Loew 1861</xref>: 354.</comment></tp:nomenclature-citation><tp:nomenclature-citation><tp:taxon-name>Polytrichophora orbitalis</tp:taxon-name><comment>. <xref ref-type="bibr" rid="B4">Cresson 1924</xref>: 161 [generic combination]; <xref ref-type="bibr" rid="B7">1942</xref>: 114 [review of Nearctic fauna]. <xref ref-type="bibr" rid="B29">Wirth 1965</xref>: 740 [Nearctic catalog]. <xref ref-type="bibr" rid="B21">Mathis and Zatwarnicki 1995</xref>: 185–186 [world catalog]. <xref ref-type="bibr" rid="B32">Zatwarnicki and Mathis 2001</xref>: 49 [figs. ♂ terminalia].</comment></tp:nomenclature-citation></tp:nomenclature-citation-list></tp:nomenclature><tp:treatment-sec sec-type="Diagnosis"><title>Diagnosis.</title><p>This species is distinguished from congeners by the following combination of characters: Small to moderately small shore flies, body length 1.40–2.10 mm.</p><p><italic>Head</italic>: Frons largely dull to faintly subshiny, brown with moderate investment of gray to yellowish gray microtomentum, anterior margin with some orange coloration; fronto-orbits narrow, gray to whitish gray. Antenna mostly yellow; basal flagellomere tannish yellow apicodorsally; arista with 5 dorsal rays. Face at narrowest point about equal to combined length of pedicel and basal flagellomere; face more densely microtomentose than frons, microtomentum with faintly shiny, mostly gray to whitish gray; parafacial and gena becoming slightly more whitish to silvery white than face; parafacial becoming wider ventrally with moderate ventral dilation; gena moderately high, height less than combined length of pedicel and basal flagellomere; gena-to-eye ratio 0.11–0.13.</p><p><italic>Thorax</italic>: Mesonotum mostly dull to faintly subshiny, moderately densely microtomentose, mostly tan to brown, becoming gray laterally and anteriorly; pleural area mostly gray. Anterior margin of wing lacking spine-like setae; costal vein ratio <!--PageBreak-->0.81–0.95; M vein ratio 0.45–0.47. Legs, including most of coxae, yellow; forefemur lacking a row of 9–10 short, stout setulae along apical half of anteroventral surface; forefemur with a row of 4-5, of moderately well-developed, evenly spaced posteroventral setae on apical half, each seta less than width of femur; tibiae mostly gray, only apices yellowish; basal tarsomeres yellow, apical 1–2 becoming slightly darker, mostly tannish yellow.</p><p><italic>Abdomen</italic>: Tergites dull to subshiny, gray to blackish brown; tergite 5 of male pointed apically, lacking row of 6–10, distinctly larger setae along extreme posterior margin with posterodorsal orientation. Male terminalia (<xref ref-type="fig" rid="F37">Figs 94–97</xref>): Epandrium in posterior view (<xref ref-type="fig" rid="F37">Fig. 94</xref>) generally elliptical, more or less uniformly setulose, dorsal margin rounded, both ventral extensions pointed, narrowly connected dorsally, in lateral view (<xref ref-type="fig" rid="F37">Fig. 95</xref>) with ventral apex acutely pointed, cercus large, conspicuous; aedeagus tubular, tapered toward apex in lateral view to acute, partially recurved point, in ventral view (<xref ref-type="fig" rid="F37">Fig. 96</xref>) narrowly elongate with lateral margins sinuous; phallapodeme in lateral view (<xref ref-type="fig" rid="F37">Fig. 97</xref>) roughly triangular with extended keel truncate apically, in ventral view (<xref ref-type="fig" rid="F37">Fig. 96</xref>) clavate with basal margin bluntly rounded; gonite in lateral view (<xref ref-type="fig" rid="F37">Fig. 97</xref>) narrowly elongate, sinuous, in ventral view (<xref ref-type="fig" rid="F37">Fig. 96</xref>) conspicuously arched, narrow, parallel sided; hypandrium in lateral view (<xref ref-type="fig" rid="F37">Fig. 97</xref>) elongate, with lateral, irregular extension, in ventral view (<xref ref-type="fig" rid="F37">Fig. 96</xref>) more or less broadly triangular, pointed anteriorly, posterior margin as 2 lateral projections, lateral one pointed, medial one wider and truncate apically.</p></tp:treatment-sec><tp:treatment-sec sec-type="Type material"><title>Type material.</title><p>The lectotype female (not a male as Loew stated in the original description), designated herein, is labeled “[United States. District of Columbia] Loew Coll./orbitalis [handwritten]/Type 11147 [red, number handwritten]/Polytrichophora orbitalis (Lw.) det WWirth ‘[19]61 [species name handwritten, black submarginal border]/LECTOTYPE Discocerina orbitalis Loew ♀ By W. N.Mathis 1990 [species name and designator handwritten, black submarginal border].” The lectotype is double mounted (pin in a rectangular cork base), is in fair condition (pinned through base of abdomen, small amounts of verdigris, especially beneath the specimen), and is deposited in the MCZ (11147).</p></tp:treatment-sec><tp:treatment-sec sec-type="Type locality"><title>Type locality.</title><p>United States. District of Columbia: Washington (<named-content xmlns:xlink="http://www.w3.org/1999/xlink" content-type="dwc:verbatimCoordinates" xlink:type="simple">38°49.8'N, 77°00.6'W</named-content>).</p></tp:treatment-sec><tp:treatment-sec sec-type="Other specimens examined"><title>Other specimens examined.</title><p>Nearctic. CANADA. QUEBEC. Lac Meech (<named-content xmlns:xlink="http://www.w3.org/1999/xlink" content-type="dwc:verbatimCoordinates" xlink:type="simple">45°32.6'N, 73°54.2'W</named-content>), 6 Jun 1960, W. W. Wirth (1♂; USNM).</p><p>UNITED STATES. CONNECTICUT. <bold>Canaan:</bold> Falls Village (<named-content xmlns:xlink="http://www.w3.org/1999/xlink" content-type="dwc:verbatimCoordinates" xlink:type="simple">41°57.4'N, 73°21.8'W</named-content>), 29 Aug 1962, A. Stone (1♀; USNM). <bold>Fairfield:</bold> Putnam Park (<named-content xmlns:xlink="http://www.w3.org/1999/xlink" content-type="dwc:verbatimCoordinates" xlink:type="simple">41°02'N, 73°36.7'W</named-content>), 22 Jul 1939, A. L. Melander (1♂; USNM). <bold>Windham:</bold> Eastford (<named-content xmlns:xlink="http://www.w3.org/1999/xlink" content-type="dwc:verbatimCoordinates" xlink:type="simple">41°53.6'N, 72°05.8'W</named-content>), 25 Aug 1954, A. H. Sturtevant (1♂, 3♀; USNM).</p><p>DISTRICT OF COLUMBIA. Theodore Roosevelt Island (<named-content xmlns:xlink="http://www.w3.org/1999/xlink" content-type="dwc:verbatimCoordinates" xlink:type="simple">38°53.7'N, 77°03.7'W</named-content>), 14 May 1977, W. N. Mathis (1♂; USNM); Washington (<named-content xmlns:xlink="http://www.w3.org/1999/xlink" content-type="dwc:verbatimCoordinates" xlink:type="simple">38°49.8'N, 77°00.6'W</named-content>), D. L. Coquillett (1♂, 1♀; USNM).</p><p>MAINE. <bold>Waldo:</bold> Belfast (<named-content xmlns:xlink="http://www.w3.org/1999/xlink" content-type="dwc:verbatimCoordinates" xlink:type="simple">44°25.6'N, 69°0.4'W</named-content>), 16-20 Sep 1946, C. W. Sabrosky (1♀; USNM).</p><p>MARYLAND. <bold>Anne Arundel:</bold> Edgewater (6 km S; <named-content xmlns:xlink="http://www.w3.org/1999/xlink" content-type="dwc:verbatimCoordinates" xlink:type="simple">38°53'N, 76°33'W</named-content>; Smithsonian Environmental Research Center), 4 Aug 1994, W. N. Mathis (4♂, 1♀; USNM).<!--PageBreak--><!--PageBreak--> <bold>Carroll:</bold> Eldersburg (<named-content xmlns:xlink="http://www.w3.org/1999/xlink" content-type="dwc:verbatimCoordinates" xlink:type="simple">39°24.2'N, 76°57'W</named-content>), 2 Jun 1985, J. E. Lowry, W. E. Steiner (1♀; USNM). <bold>Frederick:</bold> Point of Rocks (7.6 km W, 1.6 km N; <named-content xmlns:xlink="http://www.w3.org/1999/xlink" content-type="dwc:verbatimCoordinates" xlink:type="simple">39°16.6'N, 77°31.9'W</named-content>), 11 Jul 1982, G. F. and J. F. Hevel (1♂; USNM). <bold>Garrett:</bold> Broadford Lake (<named-content xmlns:xlink="http://www.w3.org/1999/xlink" content-type="dwc:verbatimCoordinates" xlink:type="simple">39°24.7'N, 79°22.4'W</named-content>; 750 m), 20 Jun 2007, D. and W. N. Mathis (1♂, 1♀; USNM); Cranesville Swamp (<named-content xmlns:xlink="http://www.w3.org/1999/xlink" content-type="dwc:verbatimCoordinates" xlink:type="simple">39°31.9'N, 79°29.1'W</named-content>; 775 m), 24 Aug 2006, D. and W. N. Mathis (1♂; USNM); Savage River (<named-content xmlns:xlink="http://www.w3.org/1999/xlink" content-type="dwc:verbatimCoordinates" xlink:type="simple">39°30.1'N, 79°06.9'W</named-content>; 400 m), 23 Aug 2006, D. and W. N. Mathis (8♂, 1♀; USNM); Savage River Reservoir (near Floyd; <named-content xmlns:xlink="http://www.w3.org/1999/xlink" content-type="dwc:verbatimCoordinates" xlink:type="simple">39°30.7'N, 79°09.3'W</named-content>; 420 m), 23 Aug 2006, D. and W. N. Mathis (2♂; USNM). <bold>Montgomery:</bold> Cabin John (<named-content xmlns:xlink="http://www.w3.org/1999/xlink" content-type="dwc:verbatimCoordinates" xlink:type="simple">38°58.5'N, 77°09.5'W</named-content>), 25 Jul 1972, G. C. Steyskal (1♂; USNM); Clarksburg, Little Bennett Regional Park (<named-content xmlns:xlink="http://www.w3.org/1999/xlink" content-type="dwc:verbatimCoordinates" xlink:type="simple">39°16'N, 77°16.8'W</named-content>), 21 Sep 1990, M. J. and R. Molineaux, W. E. Steiner (2♂; USNM); Glen Echo (<named-content xmlns:xlink="http://www.w3.org/1999/xlink" content-type="dwc:verbatimCoordinates" xlink:type="simple">38°58.1'N, 77°08.4'W</named-content>), 22 Aug 1922, W. L. McAtee (1♂; USNM); McKee-Beshers (<named-content xmlns:xlink="http://www.w3.org/1999/xlink" content-type="dwc:verbatimCoordinates" xlink:type="simple">39°05'N, 77°24.3'W</named-content>), 7 Mar 2005, D. and W. N. Mathis (1♂, 1♀; USNM); Wheaton (<named-content xmlns:xlink="http://www.w3.org/1999/xlink" content-type="dwc:verbatimCoordinates" xlink:type="simple">39°02.3'N, 77°03.3'W</named-content>), 26 Jul 1979, A. Freidberg (1♂; USNM). <bold>Prince George'S:</bold> Bladensburg (<named-content xmlns:xlink="http://www.w3.org/1999/xlink" content-type="dwc:verbatimCoordinates" xlink:type="simple">38°56.4'N, 76°56'W</named-content>), 23 Sep 1915, R. C. Shannon (1♂; ANSP); Patuxent Wildlife Research Center (<named-content xmlns:xlink="http://www.w3.org/1999/xlink" content-type="dwc:verbatimCoordinates" xlink:type="simple">39°03'N, 76°48.2'W</named-content>), 9 Jun 1967, W. W. Wirth (4♂, 3♀; USNM).</p><p>MASSACHUSETTS. <bold>Barnstable:</bold> Waquoit (<named-content xmlns:xlink="http://www.w3.org/1999/xlink" content-type="dwc:verbatimCoordinates" xlink:type="simple">41°35.4'N, 70°31.3'W</named-content>), 16 Jul 1939, A. H. Sturtevant (1♂; USNM); Woods Hole (<named-content xmlns:xlink="http://www.w3.org/1999/xlink" content-type="dwc:verbatimCoordinates" xlink:type="simple">42°32.1'N, 70°39.6'W</named-content>), 4 Sep 1950, A. H. Sturtevant (1♂; USNM).</p><p>MICHIGAN. <bold>Midland:</bold> Midland (<named-content xmlns:xlink="http://www.w3.org/1999/xlink" content-type="dwc:verbatimCoordinates" xlink:type="simple">43°36.9'N, 84°14.8'W</named-content>), 28 Aug 1943, R. R. Dreisbach (1♂; USNM). <bold>Wayne:</bold> Detroit (<named-content xmlns:xlink="http://www.w3.org/1999/xlink" content-type="dwc:verbatimCoordinates" xlink:type="simple">42°21'N, 83°02.5'W</named-content>), 2 May–1 Jul 1938, 1944, G. C. Steyskal (4♀; ANSP, USNM).</p><p>NEW HAMPSHIRE. <bold>Grafton:</bold> Franconia Notch (<named-content xmlns:xlink="http://www.w3.org/1999/xlink" content-type="dwc:verbatimCoordinates" xlink:type="simple">44°08.5'N, 71°41.3'W</named-content>), 8 Jul 1931, J. M. Aldrich (1♂; USNM).</p><p>NEW YORK. <bold>Cattaraugus:</bold> Allegany State Park, Salamanca (<named-content xmlns:xlink="http://www.w3.org/1999/xlink" content-type="dwc:verbatimCoordinates" xlink:type="simple">42°06.4'N, 78°45.8'W</named-content>), 28 May-3 Jun 1963, W. W. Wirth (1♂; USNM). <bold>Richmond:</bold> South Beach, Staten Island (<named-content xmlns:xlink="http://www.w3.org/1999/xlink" content-type="dwc:verbatimCoordinates" xlink:type="simple">40°35.4'N, 74°05.5'W</named-content>), 7 Oct 1916, A. H. Sturtevant (1♀; USNM). <bold>Rockland:</bold> Nyack (W; <named-content xmlns:xlink="http://www.w3.org/1999/xlink" content-type="dwc:verbatimCoordinates" xlink:type="simple">41°05.4'N, 73°55.1'W</named-content>), 11 Jun 1939, A. L. Melander (1♀; ANSP, USNM). <bold>Suffolk:</bold> Cold Spring Harbor, Long Island (<named-content xmlns:xlink="http://www.w3.org/1999/xlink" content-type="dwc:verbatimCoordinates" xlink:type="simple">40°52.3'N, 73°27.4'W</named-content>), Aug, A. L. Melander (1♂, 1♀; ANSP, USNM). <bold>Sullivan:</bold> Beaverkill (<named-content xmlns:xlink="http://www.w3.org/1999/xlink" content-type="dwc:verbatimCoordinates" xlink:type="simple">41°58.9'N, 74°50.1'W</named-content>), 10 Aug 1909, E. T. Cresson, Jr. (1♀; ANSP). <bold>Wyoming:</bold> Letchworth State Park (<named-content xmlns:xlink="http://www.w3.org/1999/xlink" content-type="dwc:verbatimCoordinates" xlink:type="simple">42°38.5'N, 77°58.9'W</named-content>), 13 Jun 1963, W. W. Wirth (3♂, 1♀; USNM).</p><p>OHIO. <bold>Ashtabula:</bold> Pymatuning Lake State Park (<named-content xmlns:xlink="http://www.w3.org/1999/xlink" content-type="dwc:verbatimCoordinates" xlink:type="simple">41°39.4'N, 80°27.7'W</named-content>), 13 Sep 1976, B. A. Steinly (2♂, 2♀; USNM). <bold>Highland:</bold> Rocky Fork State Park (<named-content xmlns:xlink="http://www.w3.org/1999/xlink" content-type="dwc:verbatimCoordinates" xlink:type="simple">39°10.7'N, 83°31'W</named-content>), 17 Jul 1974, J. Regensberg (1♂; USNM). <bold>Loraine:</bold> Beaver Creek near Amherst (<named-content xmlns:xlink="http://www.w3.org/1999/xlink" content-type="dwc:verbatimCoordinates" xlink:type="simple">41°24.2'N, 82°14'W</named-content>), 22 Aug 1977, B. A. Steinly (23♂, 25♀; USNM). <bold>Lawrence:</bold> Vesuvius Lake (<named-content xmlns:xlink="http://www.w3.org/1999/xlink" content-type="dwc:verbatimCoordinates" xlink:type="simple">38°34.6'N, 82°37.5'W</named-content>), 23 Aug 1974, J. Regensberg (6♂, 2♀; USNM). <bold>Meigs:</bold> Forked Run (<named-content xmlns:xlink="http://www.w3.org/1999/xlink" content-type="dwc:verbatimCoordinates" xlink:type="simple">39°03.9'N, 81°46.3'W</named-content>), 27 Aug 1974, J. Regensberg (1♂, 1♀; USNM). <bold>Mercer:</bold> Grand Lake, St. Marys near Montezuma (<named-content xmlns:xlink="http://www.w3.org/1999/xlink" content-type="dwc:verbatimCoordinates" xlink:type="simple">40°29.6'N, 84°33'W</named-content>), 26 May 1977 B. A. Steinly (2♂, 2♀; USNM). <bold>Morgan:</bold> Oregonia (<named-content xmlns:xlink="http://www.w3.org/1999/xlink" content-type="dwc:verbatimCoordinates" xlink:type="simple">39°04'N, 84°13.2'W</named-content>), 14 Jul 1974, J. Regensberg (2♂, 5♀; USNM).</p><p>PENNSYLVANIA. <bold>Allegheny:</bold> Jacks Run, Allegheny, 14 Jun 1908 (1♂; ANSP). <bold>Delaware:</bold> Swarthmore (<named-content xmlns:xlink="http://www.w3.org/1999/xlink" content-type="dwc:verbatimCoordinates" xlink:type="simple">39°54.1'N, 75°21.1'W</named-content>), 19 Jun-16 Aug 1908, 1920, E. <!--PageBreak-->T. Cresson, Jr. (11♂, 9♀; ANSP). <bold>Erie:</bold> Presque Isle State Park, Thompson'S Bay (<named-content xmlns:xlink="http://www.w3.org/1999/xlink" content-type="dwc:verbatimCoordinates" xlink:type="simple">42°08.3'N, 80°07'W</named-content>), 6 May 1977, B. A. Steinly (1♂, 1♀; USNM).<bold>Montgomery:</bold> Lansdale (<named-content xmlns:xlink="http://www.w3.org/1999/xlink" content-type="dwc:verbatimCoordinates" xlink:type="simple">40°14.5'N, 75°17.1'W</named-content>), 12 Jul 1908 (1♀; ANSP); Narberth (3.2 km N; <named-content xmlns:xlink="http://www.w3.org/1999/xlink" content-type="dwc:verbatimCoordinates" xlink:type="simple">40°10.5'N, 75°15.6'W</named-content>), 9 Sep 1915, E. T. Cresson, Jr. (1♂; ANSP).</p><p>VIRGINIA. <bold>Accomack:</bold> Assateague Island, near Refuge headquarters (<named-content xmlns:xlink="http://www.w3.org/1999/xlink" content-type="dwc:verbatimCoordinates" xlink:type="simple">37°54.5'N, 75°21.6'W</named-content>), 15 Jun–3 Oct 2005, 2007, D. and W. N. Mathis (13♂, 4♀; USNM). <bold>Arlington:</bold> Barcroft Park, 4-Mile Run (<named-content xmlns:xlink="http://www.w3.org/1999/xlink" content-type="dwc:verbatimCoordinates" xlink:type="simple">38°50.8'N, 77°06.1'W</named-content>), 9 Oct 2006, H. B. Williams (1♂; USNM). <bold>Chesterfield:</bold> Pocahontas State Park (<named-content xmlns:xlink="http://www.w3.org/1999/xlink" content-type="dwc:verbatimCoordinates" xlink:type="simple">37°23.1'N, 77°32.4'W</named-content>), 11 May 2002, D. and W. N. Mathis (1♂; USNM). <bold>Culpeper:</bold> Lake Pelham (<named-content xmlns:xlink="http://www.w3.org/1999/xlink" content-type="dwc:verbatimCoordinates" xlink:type="simple">38°27.8'N, 78°02.7'W</named-content>), 28 Apr 2006, D. and W. N. Mathis (9♂, 3♀; USNM). <bold>Fairfax:</bold> Dead Run (mouth; <named-content xmlns:xlink="http://www.w3.org/1999/xlink" content-type="dwc:verbatimCoordinates" xlink:type="simple">38°58'N, 77°10.4'W</named-content>), 24 Apr 2006, D. and W. N. Mathis (9♂, 10♀; USNM); Great Falls (Clay Pond; <named-content xmlns:xlink="http://www.w3.org/1999/xlink" content-type="dwc:verbatimCoordinates" xlink:type="simple">39°00.1'N, 77°15.4'W</named-content>), 23 Apr–13 Sep 2006, 2007, D. and W. N. Mathis, H. B. Williams, T. Zatwarnicki (51♂, 18♀; USNM); Great Falls (quarry; <named-content xmlns:xlink="http://www.w3.org/1999/xlink" content-type="dwc:verbatimCoordinates" xlink:type="simple">38°59.1'N, 77°14.8'W</named-content>; 50 m), 23 Apr 2007, D. and W. N. Mathis (1♂, 1♀; USNM); Great Falls (swamp trail; <named-content xmlns:xlink="http://www.w3.org/1999/xlink" content-type="dwc:verbatimCoordinates" xlink:type="simple">38°59.4'N, 77°15.2'W</named-content>), 12 May 2006, D. and W. N. Mathis (11♂, 2♀; USNM); Great Falls (Potomac River; <named-content xmlns:xlink="http://www.w3.org/1999/xlink" content-type="dwc:verbatimCoordinates" xlink:type="simple">39°0.2'N, 77°15.2'W</named-content>), 13 Sep 2007, D. and W. N. Mathis, H. B. Williams (1♂; USNM); Great Falls (Patowmack Canal; <named-content xmlns:xlink="http://www.w3.org/1999/xlink" content-type="dwc:verbatimCoordinates" xlink:type="simple">39°00.1'N, 77°15.2'W</named-content>), 27 Jun–29 Aug 2006, 2007, D. and W. N. Mathis (21♂, 7♀; USNM); Great Falls (quarry; <named-content xmlns:xlink="http://www.w3.org/1999/xlink" content-type="dwc:verbatimCoordinates" xlink:type="simple">38°59.1'N, 77°14.8'W</named-content>; 50 m), 13 Jun 2007, D. and W. N. Mathis (4♂; USNM); Turkey Run (<named-content xmlns:xlink="http://www.w3.org/1999/xlink" content-type="dwc:verbatimCoordinates" xlink:type="simple">38°57.8'N, 77°09.4'W</named-content>), 4 May 2006, D. and W. N. Mathis<!--PageBreak--> (6♂, 2♀; USNM); Turkey Run (mouth; <named-content xmlns:xlink="http://www.w3.org/1999/xlink" content-type="dwc:verbatimCoordinates" xlink:type="simple">38°57.9'N, 77°09.4'W</named-content>), 20 Apr-17 Sep 2006, 2007, D. and W. N. Mathis, H. B. Williams, T. Zatwarnicki (85♂, 15♀; USNM). <bold>Grayson:</bold> Galax (15 km S; Chestnut Creek; <named-content xmlns:xlink="http://www.w3.org/1999/xlink" content-type="dwc:verbatimCoordinates" xlink:type="simple">36°34.9'N, 80°53.5'W</named-content>), 28 Jun 1986, W. E. Steiner (1♂, 1♀; USNM). <bold>Henry:</bold> Martinsville Reservoir (<named-content xmlns:xlink="http://www.w3.org/1999/xlink" content-type="dwc:verbatimCoordinates" xlink:type="simple">36°44.7'N, 79°52.2'W</named-content>), 17 May 2005, D. and W. N. Mathis (1♂; USNM). <bold>Madison:</bold> Criglersville (1.6 km W; <named-content xmlns:xlink="http://www.w3.org/1999/xlink" content-type="dwc:verbatimCoordinates" xlink:type="simple">38°28.4'N, 78°19.9'W</named-content>; 185 m; Robinson River), 19 May–1 Jul 2005, D. and W. N. Mathis (1♂, 2♀; USNM). <bold>Middlesex:</bold> Dragon Run (<named-content xmlns:xlink="http://www.w3.org/1999/xlink" content-type="dwc:verbatimCoordinates" xlink:type="simple">37°38'N, 76°41.7'W</named-content>), 17 Sep 2004, D. and W. N. Mathis (10♂, 3♀; USNM). <bold>Patrick:</bold> Meadows of Dan (<named-content xmlns:xlink="http://www.w3.org/1999/xlink" content-type="dwc:verbatimCoordinates" xlink:type="simple">36°44.2'N, 80°22.9'W</named-content>), 18 May 2005, D. and W. N. Mathis (3♂, 5♀; USNM). <bold>Prince William:</bold> Prince William Forest Park: (<named-content xmlns:xlink="http://www.w3.org/1999/xlink" content-type="dwc:verbatimCoordinates" xlink:type="simple">38°34'N, 77°22'W</named-content>; Carter Pond), 13 Aug 1993, D. and W. N. Mathis (2♂, 1♀; USNM); Prince William Forest Park, South Quantico Creek (shoreline, <named-content xmlns:xlink="http://www.w3.org/1999/xlink" content-type="dwc:verbatimCoordinates" xlink:type="simple">38°34'N, 77°22'W</named-content>), 10 Jul-13 Aug 1993, D. and W. N. Mathis (18♂, 21♀; USNM). <bold>Roanoke:</bold> Salem (Roanoke River; <named-content xmlns:xlink="http://www.w3.org/1999/xlink" content-type="dwc:verbatimCoordinates" xlink:type="simple">37°16.1'N, 80°02.2'W</named-content>; 300 m), 23 Sep 2007, D. and W. N. Mathis (4♂, 1♀; USNM). <bold>Spotsylvania:</bold> Rappahannock River (<named-content xmlns:xlink="http://www.w3.org/1999/xlink" content-type="dwc:verbatimCoordinates" xlink:type="simple">38°18.8'N, 77°32.5'W</named-content>), 15 Apr-14 Aug 2006, 2007, D. and W. N. Mathis (11♂, 6♀; USNM). <bold>Stafford:</bold> Aquia Creek (<named-content xmlns:xlink="http://www.w3.org/1999/xlink" content-type="dwc:verbatimCoordinates" xlink:type="simple">38°29.1'N, 77°23.8'W</named-content>), 6 Jun 2005, D. and W. N. Mathis (1♀; USNM); Aquia Harbour (<named-content xmlns:xlink="http://www.w3.org/1999/xlink" content-type="dwc:verbatimCoordinates" xlink:type="simple">38°27.9'N, 77°23.3'W</named-content>), 15 May–21 Jul 1988, 2000, D. and W. N. Mathis (29♂, 7♀; USNM); Aquia Harbour, Lions Park (<named-content xmlns:xlink="http://www.w3.org/1999/xlink" content-type="dwc:verbatimCoordinates" xlink:type="simple">38°27'N, 77°23.3'W</named-content>), 10 Apr-4 Nov 2003, 2005, 2006, 2007, D. and W. N. Mathis (32♂, 7♀; USNM); Curtis Park Lake (<named-content xmlns:xlink="http://www.w3.org/1999/xlink" content-type="dwc:verbatimCoordinates" xlink:type="simple">38°26'N, 77°33.3'W</named-content>), 2 Jul 2005, D. Mathis (1♀; USNM); Falmouth (<named-content xmlns:xlink="http://www.w3.org/1999/xlink" content-type="dwc:verbatimCoordinates" xlink:type="simple">38°19.2'N, 77°28.1'W</named-content>; Rappahannock River; 9 m), 30 Jun 2007, D. and W. N. Mathis (3♂; USNM); Lunga Reservoir (<named-content xmlns:xlink="http://www.w3.org/1999/xlink" content-type="dwc:verbatimCoordinates" xlink:type="simple">38°32'N, 77°27.4'W</named-content>), 27 Apr 2006, D. and W. N. Mathis (1♀; USNM). <bold>Westmoreland:</bold> Westmoreland State Park (<named-content xmlns:xlink="http://www.w3.org/1999/xlink" content-type="dwc:verbatimCoordinates" xlink:type="simple">38°09.7'N, 76°51.9'W</named-content>), 16 Sep 1994, D. and W. N. Mathis (3♂, 2♀; USNM). <bold>Independent Cities:</bold> Fredericksburg (Rappahannock River; <named-content xmlns:xlink="http://www.w3.org/1999/xlink" content-type="dwc:verbatimCoordinates" xlink:type="simple">38°18.3'N, 77°27.5'W</named-content>), 14 Apr 2006, D. and W. N. Mathis (1♂, 5♀; USNM); Norfolk (<named-content xmlns:xlink="http://www.w3.org/1999/xlink" content-type="dwc:verbatimCoordinates" xlink:type="simple">36°50.8'N, 76°17.1'W</named-content>), 14 Aug 1969, G. C. Steyskal (1♂; USNM).</p><p>WEST VIRGINIA. <bold>Hardy:</bold> Baker (<named-content xmlns:xlink="http://www.w3.org/1999/xlink" content-type="dwc:verbatimCoordinates" xlink:type="simple">39°02.5'N, 78°44.9'W</named-content>; 405 m), 12 Jul 2007, D. and W. N. Mathis (2♂, 1♀; USNM); Mathias (<named-content xmlns:xlink="http://www.w3.org/1999/xlink" content-type="dwc:verbatimCoordinates" xlink:type="simple">38°52.6'N, 78°52'W</named-content>; 465 m), 13 Jul 2007, D. and W. N. Mathis (1♂, 1♀; USNM); Trout Pond (<named-content xmlns:xlink="http://www.w3.org/1999/xlink" content-type="dwc:verbatimCoordinates" xlink:type="simple">38°57.4'N, 78°44.2'W</named-content>; 595 m), 13 Jul 2007, D. and W. N. Mathis (5♂; USNM). <bold>McDowell:</bold> Roderfield (<named-content xmlns:xlink="http://www.w3.org/1999/xlink" content-type="dwc:verbatimCoordinates" xlink:type="simple">37°26.7'N, 81°42.2'W</named-content>; 335 m), 25 Sep 2007, D. and W. N. Mathis (1♂, 1♀; USNM). <bold>Mercer:</bold> Ceres (Kee Reservoir; <named-content xmlns:xlink="http://www.w3.org/1999/xlink" content-type="dwc:verbatimCoordinates" xlink:type="simple">37°18.4'N, 81°10.4'W</named-content>; 757 m), 24 Sep 2007, D. and W. N. Mathis (1♂; USNM). <bold>Summers:</bold> Bluestone State Park (<named-content xmlns:xlink="http://www.w3.org/1999/xlink" content-type="dwc:verbatimCoordinates" xlink:type="simple">37°36.7'N, 80°56.1'W</named-content>; 440 m), 26 Sep 2007, D. and W. N. Mathis (1♂; USNM).</p></tp:treatment-sec><tp:treatment-sec sec-type="Distribution"><title>Distribution</title><p>(<xref ref-type="fig" rid="F38">Fig. 98</xref>). Nearctic: Canada (Quebec), United States (Connecticut, District of Columbia, Maine, Maryland, Massachusetts, Michigan, New Hampshire, New York, Ohio, Pennsylvania, Virginia, West Virginia).</p></tp:treatment-sec><tp:treatment-sec sec-type="Remarks"><title>Remarks.</title><p>This is the nominate species of the <italic>orbitalis</italic> group and is distinguished by characters of the male terminalia as follows: Area between anterior arms of the hypandrium membranous; the ventral margin of the epandrium is abruptly tapered to apex; and the hypandrium is small and weakly sclerotized (<xref ref-type="fig" rid="F37">Figs 94–97</xref>).</p><fig id="F37" position="float" orientation="portrait"><label>Figures 94–97.</label><caption><p>Illustration of <italic><tp:taxon-name>Polytrichophora orbitalis</tp:taxon-name></italic> (Loew) (male) (Ohio. Morgan: Oregonia) <bold>94</bold> epandrium and cerci, posterior view <bold>95</bold> same, lateral view <bold>96</bold> internal structures of male terminalia (aedeagus [shaded], phallapodeme, gonite, hypandrium), ventral view <bold>97</bold> same, lateral view. Scale bar = 0.1 mm.</p></caption><graphic xmlns:xlink="http://www.w3.org/1999/xlink" xlink:href="ZooKeys-231-001-g037.jpg" position="float" orientation="portrait" xlink:type="simple"/></fig><fig id="F38" position="float" orientation="portrait"><label>Figure 98.</label><caption><p>Distribution of <italic><tp:taxon-name>Polytrichophora orbitalis</tp:taxon-name></italic> (Loew).</p></caption><graphic xmlns:xlink="http://www.w3.org/1999/xlink" xlink:href="ZooKeys-231-001-g038.jpg" position="float" orientation="portrait" xlink:type="simple"/></fig></tp:treatment-sec><ref-list><ref id="B14"><mixed-citation xmlns:xlink="http://www.w3.org/1999/xlink" xlink:type="simple"><person-group><name name-style="western"><surname>Loew</surname><given-names>H</given-names></name></person-group> (<year>1861</year>)<article-title> Diptera Americae septentrionalis indigena. Centuria prima.</article-title><source>Berliner Entomologische Zeitschrift </source><volume>5</volume>: <fpage>307</fpage>-<lpage>359</lpage>.</mixed-citation></ref><ref id="B4"><mixed-citation xmlns:xlink="http://www.w3.org/1999/xlink" xlink:type="simple"><person-group><name name-style="western"><surname>Cresson</surname><given-names>ET Jr</given-names></name></person-group> (<year>1924</year>)<article-title> Descriptions of new genera and species of the dipterous family Ephydridae. Paper VI.</article-title><source>Entomological News </source><volume>35</volume> (<issue>5</issue>): <fpage>159</fpage>-<lpage>164</lpage>.</mixed-citation></ref><ref id="B7"><mixed-citation xmlns:xlink="http://www.w3.org/1999/xlink" xlink:type="simple"><person-group><name name-style="western"><surname>Cresson</surname><given-names>ET Jr</given-names></name></person-group> (<year>1942</year>)<article-title> Synopses of North American Ephydridae (Diptera) I. The subfamily Psilopinae, with descriptions of new species.</article-title><source>Transactions of the American Entomological Society </source><volume>68</volume>: <fpage>101</fpage>-<lpage>128</lpage>.</mixed-citation></ref><ref id="B29"><mixed-citation xmlns:xlink="http://www.w3.org/1999/xlink" xlink:type="simple"><person-group><name name-style="western"><surname>Wirth</surname><given-names>WW</given-names></name></person-group> (<year>1965</year>)<article-title> Ephydridae.</article-title> In: <person-group><name name-style="western"><surname>Stone</surname><given-names>A</given-names></name><name name-style="western"><surname>Sabrosky</surname><given-names>CW</given-names></name><name name-style="western"><surname>Wirth</surname><given-names>WW</given-names></name><name name-style="western"><surname>Foote</surname><given-names>RH</given-names></name><name name-style="western"><surname>Coulson</surname><given-names>JR</given-names></name></person-group> (<role>Eds</role>). <issue-title>A Catalog of the Diptera of America North of Mexico.</issue-title><source>Handbook 276: 1696 pp. U.S. Department of Agriculture, Washington, D.C</source>: <fpage>734</fpage>-<lpage>759</lpage>.</mixed-citation></ref><ref id="B21"><mixed-citation xmlns:xlink="http://www.w3.org/1999/xlink" xlink:type="simple"><person-group><name name-style="western"><surname>Mathis</surname><given-names>WN</given-names></name><name name-style="western"><surname>Zatwarnicki</surname><given-names>T</given-names></name></person-group> (<year>1995</year>)<article-title> A world catalog of the shore flies (Diptera: Ephydridae).</article-title><source>Memoirs on Entomology, International</source><volume>4</volume>, vi+<lpage>423</lpage> pp.</mixed-citation></ref><ref id="B32"><mixed-citation xmlns:xlink="http://www.w3.org/1999/xlink" xlink:type="simple"><person-group><name name-style="western"><surname>Zatwarnicki</surname><given-names>T</given-names></name><name name-style="western"><surname>Mathis</surname><given-names>WN</given-names></name></person-group> (<year>2001</year>)<article-title> A generic classification of the tribe Discocerinini (Diptera: Ephydridae).</article-title><source>Annales Zoologici </source><volume>51</volume> (<issue>1</issue>): <fpage>5</fpage>-<lpage>51</lpage>.</mixed-citation></ref></ref-list></tp:taxon-treatment>
