# Supplementary material for: A revision of the new world species of Polytrichophora Cresson and Facitrichophora, new genus (Diptera, Ephydridae)
Source: Zookeys. 2012 Oct 24;(231):1–116. doi: 10.3897/zookeys.231.3687 (PMC3494023; doi:10.3897/zookeys.231.3687)
Supplement: XML Treatment for Polytrichophora salix [file zookeys.231.3687-treatment22.xml]

<!DOCTYPE tp:taxon-treatment
  PUBLIC "-//TaxonX//DTD Taxonomic Treatment Publishing DTD v0 20100105//EN" "tax-treatment-NSO.dtd">
<tp:taxon-treatment xmlns:tp="http://www.plazi.org/taxpub"><tp:treatment-meta><mixed-citation publication-type="journal"><person-group><name><surname>Mathis</surname><given-names>Wayne N.</given-names></name><name><surname>Zatwarnicki</surname><given-names>Tadeusz</given-names></name></person-group><article-title>A revision of the new world species of 
                    <italic>Polytrichophora</italic> Cresson and 
                    <italic>Facitrichophora</italic>, new genus (Diptera, Ephydridae)
                </article-title><source>Zookeys</source><day>24</day><month>10</month><year>2012</year><volume>2012</volume><issue>231</issue><fpage>1</fpage><lpage>116</lpage><pub-id pub-id-type="doi">10.3897/zookeys.231.3687</pub-id></mixed-citation></tp:treatment-meta><tp:nomenclature><tp:taxon-name>
                        <tp:taxon-name-part taxon-name-part-type="genus">Polytrichophora</tp:taxon-name-part>
                        <tp:taxon-name-part taxon-name-part-type="species">salix</tp:taxon-name-part>
                    <object-id xmlns:xlink="http://www.w3.org/1999/xlink" xlink:type="simple">urn:lsid:zoobank.org:act:75880734-F118-407A-A1FC-7EECDAF6D1FA</object-id>
								<object-id xmlns:xlink="http://www.w3.org/1999/xlink" xlink:type="simple">http://species-id.net/wiki/Polytrichophora_salix</object-id>
								</tp:taxon-name><tp:taxon-status xmlns:xlink="http://www.w3.org/1999/xlink" xlink:type="simple">sp. n.</tp:taxon-status><xref ref-type="fig" rid="F39">Figs 99</xref><xref ref-type="fig" rid="F40">103</xref></tp:nomenclature><tp:treatment-sec sec-type="Diagnosis"><title>Diagnosis.</title><p>This species is distinguished from congeners by the following combination of characters: Small to moderately small shore flies, body length 1.70–2.30 mm.</p><p><italic>Head</italic>: Frons dull, moderately to heavily microtomentose, mesofrons grayish brown to grayish black, more grayish anteriorly and on ocellar tubercle; parafrons black with gray microtomentum, slightly grayer anteriorly; fronto-orbits silvery gray microtomentum. Antenna short, mostly yellowish orange but black dorsally, basal flagellomere short, length subequal to height of pedicle, slightly darker, more brownish yellow; arista with 5 dorsal rays. Face wider than combined length of pedicel and basal flagellomere; face densely microtomentose, seriaceus, yellowish to lightly golden white; parafacial and gena mostly faintly golden white, becoming silvery white; parafacial with moderate ventral dilation; gena moderately short, height subequal to height of basal flagellomere, eye-to-cheek ratio 0.19–0.22.</p><p><italic>Thorax</italic>: Mesonotum mostly subshiny, moderately densely microtomentose, mostly brown but becoming grayer anterolaterally; pleural areas mostly gray. Wing generally infumate, light to dark brown; anterior margin of wing lacking spine-like setae; costal vein ratio 0.68–0.71; M vein ratio 0.50–0.56. Forefemur lacking row of 9–10 short, stout setae along apical half of anteroventral surface; forefemur with row of 7–9, longer, evenly spaced posteroventral setae; femora and tibia mostly gray, apices slightly yellowish; tarsi yellow, especially ventrally, often blackish dorsally, apical 1–2 tarsomeres brown.</p><p><italic>Abdomen</italic>: Subshiny blackish gray; tergites 1–3 about equal, shorter than tergites 4–5; dorsum of male tergite 5 entirely black, similar to preceding tergites, posterior margin bluntly rounded to truncate, not bearing row of 6–10, distinctly larger setulae along posterior margin with posterodorsal orientation; sternites 4–5 of male without dense row of setulae along posterior margin. Male terminalia (<xref ref-type="fig" rid="F39">Figs 99–102</xref>): Epandrium in posterior view (<xref ref-type="fig" rid="F39">Fig. 99</xref>) generally as an inverted pear, pyriform, widest a midheight, conspicuously narrowed on ventral 1/3, uniformly setulose, dorsal margin rounded, both ventral extensions robustly developed, with short, acute point apicomedially, in lateral view (<xref ref-type="fig" rid="F39">Fig. 100</xref>) generally shallowly arched, ventral apex moderately acutely pointed, cercus large, conspicuous; aedeagus tubular, in lateral view (102) distinctly L-shaped medially, apex tapered to acute point, in ventral view (<xref ref-type="fig" rid="F39">Fig. 101</xref>) elongate, straight, tapered toward apex, lateral margins nearly straight; phallapodeme in lateral view (<xref ref-type="fig" rid="F39">Fig. 102</xref>) elongate, keel in lateral view shallowly developed apically as a narrow, almost digitiform projection, in ventral view (<xref ref-type="fig" rid="F39">Fig. 101</xref>) bluntly clavate at attachment with aedeagal base, opposite end T-shaped; gonite in lateral view (<xref ref-type="fig" rid="F39">Fig. 102</xref>) narrowly elongate, shallowly curved, in ventral view (<xref ref-type="fig" rid="F39">Fig. 101</xref>) angularly arched, slightly wider toward base of aedeagus; hypandrium in lateral view (<xref ref-type="fig" rid="F39">Fig. 102</xref>) moderately elongate with long, digitiform posterior projection, in ventral view (<xref ref-type="fig" rid="F39">Fig. 101</xref>) H-shaped with anterior extensions abutting anteriorly, posterior arms digitiform projections slightly flared laterally.<!--PageBreak--><!--PageBreak--></p></tp:treatment-sec><tp:treatment-sec sec-type="Type material"><title>Type material.</title><p>The holotype male is labeled “<bold>USA A[LAS]K[A].</bold> Mat[anuska]-Su[sitna]: Willow Creek (<named-content xmlns:xlink="http://www.w3.org/1999/xlink" content-type="dwc:verbatimCoordinates" xlink:type="simple">61°46.1'N, 150°04.2'W</named-content>; 50 m), 10 July 2006,D.&amp;W.N.Mathis/USNM ENT 00285962 [plastic bar code label]/HOLOTYPE ♂ <italic><tp:taxon-name>Polytrichophora salix</tp:taxon-name></italic> Mathis &amp; Zatwarnicki, USNM [red].” The holotype is double mounted (minuten pin in a block of plastic), is in excellent condition, and is deposited in the USNM. Seven paratypes (4♂, 3♀; USNM) bear the same label data as the holotype. Other paratypes are as follows: ALASKA. <bold>Fairbanks North Star:</bold> Fairbanks, Lake Ballaine (<named-content xmlns:xlink="http://www.w3.org/1999/xlink" content-type="dwc:verbatimCoordinates" xlink:type="simple">64°52.2'N, 147°49.5'W</named-content>; 160 m), 2 Aug 2011, D. and W. N. Mathis (1♀; USNM). <bold>Kenai Peninsula:</bold> Homer (<named-content xmlns:xlink="http://www.w3.org/1999/xlink" content-type="dwc:verbatimCoordinates" xlink:type="simple">59°38.8'N, 151°31.5'W</named-content>), 2 Aug 2002, D. and W. N. Mathis (2♂; USNM). <bold>Matanuska-Susitna:</bold> Talkeetna (<named-content xmlns:xlink="http://www.w3.org/1999/xlink" content-type="dwc:verbatimCoordinates" xlink:type="simple">62°18.9'N, 150°06.3'W</named-content>), 4 Aug 2003, D. and W. N. Mathis (1♀; USNM); Willow Creek (<named-content xmlns:xlink="http://www.w3.org/1999/xlink" content-type="dwc:verbatimCoordinates" xlink:type="simple">61°46.1'N, 150°04.2'W</named-content>; 50 m), 10 Jul 2006, D. and W. N. Mathis (5♂, 3♀; USNM). <bold>Valdez-Cordova (Census Area):</bold> Gulkana River (19.3 km N Glen<!--PageBreak-->nallen; <named-content xmlns:xlink="http://www.w3.org/1999/xlink" content-type="dwc:verbatimCoordinates" xlink:type="simple">62°16.1'N, 145°23.1'W</named-content>), 7 Aug 2011, D. and W. N. Mathis (1♀; USNM); Valdez (4.8 km N; <named-content xmlns:xlink="http://www.w3.org/1999/xlink" content-type="dwc:verbatimCoordinates" xlink:type="simple">61°05.8'N, 146°14.6'W</named-content>), 8 Jul 2006, D. and W. N. Mathis (1♀; USNM).</p><p><bold>Type locality.</bold> United States. Alaska. Matanuska-Susitna: Willow Creek (<named-content xmlns:xlink="http://www.w3.org/1999/xlink" content-type="dwc:verbatimCoordinates" xlink:type="simple">61°46.1'N, 150°04.2'W</named-content>; 50 m).</p><p>Other Specimens Examined–Nearctic. UNITED STATES. ALASKA. <bold>Nome (Census Area):</bold> Pilgrim Hot Springs (<named-content xmlns:xlink="http://www.w3.org/1999/xlink" content-type="dwc:verbatimCoordinates" xlink:type="simple">65°05.6'N, 164°55.6'W</named-content>), 3 Aug 2012, D. and W. N. Mathis (1♂; USNM).</p><p>IDAHO. <bold>Kootenai:</bold> Fernan Lake (<named-content xmlns:xlink="http://www.w3.org/1999/xlink" content-type="dwc:verbatimCoordinates" xlink:type="simple">47°40.5'N, 116°43.6'W</named-content>), 16 Jul 1968, W. N. Mathis (1♂; USNM).</p><p>NEW MEXICO. <bold>Sandoval:</bold> La Cueva (Junction of Highways 126 &amp; 4; <named-content xmlns:xlink="http://www.w3.org/1999/xlink" content-type="dwc:verbatimCoordinates" xlink:type="simple">35°52'N, 106°38.4'W</named-content>; 2342 m), 14 Jun 2011, D. and W. N. Mathis (1♂; USNM).</p><p>OREGON. <bold>Benton:</bold> Cary'S Grove (<named-content xmlns:xlink="http://www.w3.org/1999/xlink" content-type="dwc:verbatimCoordinates" xlink:type="simple">44°22.6'N, 123°36.1'W</named-content>), 2 Sep 1974, W. N. Mathis (3♂, 1♀; USNM); Rock Creek (6.4 km SW Philomath; <named-content xmlns:xlink="http://www.w3.org/1999/xlink" content-type="dwc:verbatimCoordinates" xlink:type="simple">44°30.1'N, 123°26.2'W</named-content>), 29 May 1972, W. N. Mathis (2♀; USNM). <bold>Linn:</bold> Waterloo (<named-content xmlns:xlink="http://www.w3.org/1999/xlink" content-type="dwc:verbatimCoordinates" xlink:type="simple">44°29.6'N, 122°49.5'W</named-content>), 24 Jul 1974, W. N. Mathis (1♂; USNM).</p></tp:treatment-sec><tp:treatment-sec sec-type="Distribution"><title>Distribution</title><p>(<xref ref-type="fig" rid="F40">Fig. 103</xref>). Nearctic: United States (Alaska, Idaho, New Mexico, Oregon).</p></tp:treatment-sec><tp:treatment-sec sec-type="Etymology"><title>Etymology.</title><p>The species epithet, <italic>salix</italic>, is the Latin word for willow and refers to the type locality in Alaska, Willow Creek.</p></tp:treatment-sec><tp:treatment-sec sec-type="Remarks"><title>Remarks.</title><p>This species is distinguished from congeners of the <italic>orbitalis</italic> group externally by having the row of stout setae along the posteroventral surface of the forefemur short (length less than width of foretibia) and male tergite five is bluntly rounded to truncate. Among characters of the male terminalia that distinguish this species are the following: Epandrium in posterior view (<xref ref-type="fig" rid="F39">Fig. 99</xref>) generally as an inverted pear, pyriform, widest a midheight; both ventral epandrial extensions are robustly developed, with short, acute point apicomedially; hypandrium in ventral view (<xref ref-type="fig" rid="F39">Fig. 101</xref>) H-shaped with anterior extensions abutting anteriorly, posterior arms as digitiform projections that are slightly flared laterally.</p><fig id="F39" position="float" orientation="portrait"><label>Figures 99–102.</label><caption><p>Illustration of <italic><tp:taxon-name>Polytrichophora salix</tp:taxon-name></italic> sp. n. (male) (Idaho. Kootenai: Fernan Lake) <bold>99</bold> epandrium and cerci, posterior view <bold>100</bold> same, lateral view <bold>101</bold> internal structures of male terminalia (aedeagus [shaded], phallapodeme, gonite, hypandrium), ventral view <bold>102</bold> same, lateral view. Scale bar = 0.1 mm.</p></caption><graphic xmlns:xlink="http://www.w3.org/1999/xlink" xlink:href="ZooKeys-231-001-g039.jpg" position="float" orientation="portrait" xlink:type="simple"/></fig><fig id="F40" position="float" orientation="portrait"><label>Figure 103.</label><caption><p>Distribution of <italic><tp:taxon-name>Polytrichophora salix</tp:taxon-name></italic> sp. n. </p></caption><graphic xmlns:xlink="http://www.w3.org/1999/xlink" xlink:href="ZooKeys-231-001-g040.jpg" position="float" orientation="portrait" xlink:type="simple"/></fig></tp:treatment-sec></tp:taxon-treatment>
