# Supplementary material for: A revision of the new world species of Polytrichophora Cresson and Facitrichophora, new genus (Diptera, Ephydridae)
Source: Zookeys. 2012 Oct 24;(231):1–116. doi: 10.3897/zookeys.231.3687 (PMC3494023; doi:10.3897/zookeys.231.3687)
Supplement: XML Treatment for Polytrichophora setigera [file zookeys.231.3687-treatment23.xml]

<!DOCTYPE tp:taxon-treatment
  PUBLIC "-//TaxonX//DTD Taxonomic Treatment Publishing DTD v0 20100105//EN" "tax-treatment-NSO.dtd">
<tp:taxon-treatment xmlns:tp="http://www.plazi.org/taxpub"><tp:treatment-meta><mixed-citation publication-type="journal"><person-group><name><surname>Mathis</surname><given-names>Wayne N.</given-names></name><name><surname>Zatwarnicki</surname><given-names>Tadeusz</given-names></name></person-group><article-title>A revision of the new world species of 
                    <italic>Polytrichophora</italic> Cresson and 
                    <italic>Facitrichophora</italic>, new genus (Diptera, Ephydridae)
                </article-title><source>Zookeys</source><day>24</day><month>10</month><year>2012</year><volume>2012</volume><issue>231</issue><fpage>1</fpage><lpage>116</lpage><pub-id pub-id-type="doi">10.3897/zookeys.231.3687</pub-id></mixed-citation></tp:treatment-meta><tp:nomenclature><tp:taxon-name>
                        <tp:taxon-name-part taxon-name-part-type="genus">Polytrichophora</tp:taxon-name-part>
                        <tp:taxon-name-part taxon-name-part-type="species">setigera</tp:taxon-name-part>
                    <object-id xmlns:xlink="http://www.w3.org/1999/xlink" xlink:type="simple">http://species-id.net/wiki/Polytrichophora_setigera</object-id>
								</tp:taxon-name><tp:taxon-authority>(Cresson)</tp:taxon-authority><xref ref-type="fig" rid="F41">Figs 104</xref><xref ref-type="fig" rid="F42">108</xref><tp:nomenclature-citation-list><tp:nomenclature-citation><tp:taxon-name>Discocerina setigera</tp:taxon-name><comment><xref ref-type="bibr" rid="B2">Cresson 1916</xref>: 148.</comment></tp:nomenclature-citation><tp:nomenclature-citation><tp:taxon-name>Polytrichophora setigera</tp:taxon-name><comment>. <xref ref-type="bibr" rid="B7">Cresson 1942</xref>: 114 [generic combination, review of Nearctic fauna]. <xref ref-type="bibr" rid="B29">Wirth 1965</xref>: 740 [Nearctic catalog]. <xref ref-type="bibr" rid="B21">Mathis and Zatwarnicki 1995</xref>: 186 [world catalog].</comment></tp:nomenclature-citation><tp:nomenclature-citation><tp:taxon-name>Polytrichophora orbitalis</tp:taxon-name><comment> of authors, not Loew [misidentification]. <xref ref-type="bibr" rid="B32">Zatwarnicki and Mathis 2001</xref>: 49 [illustration of male terminalia from Jackson County, Oregon].</comment></tp:nomenclature-citation></tp:nomenclature-citation-list></tp:nomenclature><tp:treatment-sec sec-type="Diagnosis"><title>Diagnosis.</title><p>This species is distinguished from congeners by the following combination of characters: Small shore flies, body length 1.60–1.95 mm.<!--PageBreak--></p><p><italic>Head</italic>: Frons largely dull to faintly subshiny, brown with moderate investment of gray microtomentum, anterior margin mostly concolorous, some specimens faintly orange; fronto-orbits narrow, gray to whitish gray. Antenna mostly yellow; basal flagellomere tannish yellow apicodorsally; arista with 5 dorsal rays. Face at narrowest point about equal to combined length of pedicel and basal flagellomere; face more densely microtomentose than frons, microtomentum with faintly shiny, mostly gray to whitish gray; parafacial and gena becoming slightly more whitish to silvery white than face; parafacial becoming wider ventrally with moderate ventral dilation; gena moderately high, height less than combined length of pedicel and basal flagellomere; gena-to-eye ratio 0.13–0.16.</p><p><italic>Thorax</italic>: Mesonotum mostly dull to faintly subshiny, moderately densely microtomentose, mostly tan to brown, becoming gray laterally and anteriorly; pleural area mostly gray. Anterior margin of wing lacking spine-like setae; costal vein ratio 0.72–0.77; M vein ratio 0.48–0.55. Legs, including most of coxae, yellow; forefemur lacking a row of 9–10 short, stout setulae along apical half of anteroventral surface; forefemur with a row of 4–5, moderately well-developed, evenly spaced posteroventral setae on apical half, each seta less than width of femur; tibiae mostly gray, only apices yellowish; basal tarsomeres yellow, apical 1–2 becoming slightly darker, mostly tannish yellow.</p><p><italic>Abdomen</italic>: Tergites subshiny with faint metallic tannish to dark gray luster medially, laterally gray; tergite 5 of male pointed, lacking distinctive row of setulae apically. Male terminalia (<xref ref-type="fig" rid="F41">Figs 104-107</xref>): Epandrium in posterior view (<xref ref-type="fig" rid="F41">Fig. 104</xref>) generally elliptical, more or less uniformly setulose, although slightly clumped dorsally and ventrally, dorsal margin broadly rounded, both ventral extensions pointed, narrowly connected dorsally, in lateral view (<xref ref-type="fig" rid="F41">Fig. 105</xref>) with ventral apex acutely pointed; cercus relatively small but conspicuous; aedeagus tubular, in lateral view (<xref ref-type="fig" rid="F41">Fig. 107</xref>) slightly tapered toward apex to bluntly rounded apex, in ventral view (<xref ref-type="fig" rid="F41">Fig. 106</xref>) narrowly elongate with lateral margins very shallowly sinuous; phallapodeme in lateral view (<xref ref-type="fig" rid="F41">Fig. 107</xref>) roughly triangular with extended keel bluntly rounded apically, in ventral view (<xref ref-type="fig" rid="F41">Fig. 106</xref>) clavate with basal margin bluntly rounded; gonite in lateral view (<xref ref-type="fig" rid="F41">Fig. 107</xref>) narrowly elongate, rounded angulate, angle obtuse, in ventral view (<xref ref-type="fig" rid="F41">Fig. 106</xref>) conspicuously obtusely angulate, narrow, almost parallel sided; hypandrium in lateral view (<xref ref-type="fig" rid="F41">Fig. 107</xref>) elongate, with lateral, irregular extension, in ventral view (<xref ref-type="fig" rid="F41">Fig. 106</xref>) more or less as a rounded square with posterior, lateral arms.</p></tp:treatment-sec><tp:treatment-sec sec-type="Type material"><title>Type material.</title><p>The holotype male is labeled “MesaGrande[,] SonomaCo[,] V 1908 Cal[ifornia]/JPBaumberger Collector/♂/Holo-TYPE Discocerina SETIGERA E. T. Cresson Jr [magenta; species and generic names handwritten]. The holotype is double mounted (minute pin in rectangular card), is in good condition, and is deposited in the ANSP (6101).</p></tp:treatment-sec><tp:treatment-sec sec-type="Type locality"><title>Type locality.</title><p>United States. California. Sonoma: Mesa Grande (<named-content xmlns:xlink="http://www.w3.org/1999/xlink" content-type="dwc:verbatimCoordinates" xlink:type="simple">32°56.6'N, 117°11.1'W</named-content>).</p></tp:treatment-sec><tp:treatment-sec sec-type="Other specimens examined"><title>Other specimens examined.</title><p>Nearctic. UNITED STATES. CALIFORNIA. <bold>Alameda:</bold> Berkeley Hills (<named-content xmlns:xlink="http://www.w3.org/1999/xlink" content-type="dwc:verbatimCoordinates" xlink:type="simple">37°53'N, 122°14.3'W</named-content>), 11 Apr 1908 (3♂; ANSP). <bold>San Francisco:</bold> San Francisco (<named-content xmlns:xlink="http://www.w3.org/1999/xlink" content-type="dwc:verbatimCoordinates" xlink:type="simple">37°47.3'N, 122°29.7'W</named-content>), 27 May 1908, F. E. Blaisdell (1♂; ANSP).</p><p><!--PageBreak--><!--PageBreak-->OREGON. <bold>Harney:</bold> Page Springs (<named-content xmlns:xlink="http://www.w3.org/1999/xlink" content-type="dwc:verbatimCoordinates" xlink:type="simple">42°47'N, 118°51'W</named-content>; 1300 m), 6 Aug 2005, D. and W. N. Mathis (6♂, 2♀; USNM); Pike Creek (<named-content xmlns:xlink="http://www.w3.org/1999/xlink" content-type="dwc:verbatimCoordinates" xlink:type="simple">42°34.5'N, 118°31.7'W</named-content>; 1320 m), 7 Aug 2005, D. and W. N. Mathis (2♂, 2♀; USNM). <bold>Jackson:</bold> Rogue Elk Park, Rogue River, (ca. 8 km NE Shady Cove; <named-content xmlns:xlink="http://www.w3.org/1999/xlink" content-type="dwc:verbatimCoordinates" xlink:type="simple">42°39.4'N, 122°46.3'W</named-content>), 28 Jul 1974, P. H. Arnaud, Jr. (1♂; USNM). <bold>Union:</bold> North Powder (3 km N; <named-content xmlns:xlink="http://www.w3.org/1999/xlink" content-type="dwc:verbatimCoordinates" xlink:type="simple">45°03'N, 117°55.2'W</named-content>), 13 Jul 1988, W. N. Mathis (1♀; USNM).</p><p>WASHINGTON. <bold>Asotin:</bold> Snake River at Grande Ronde River (<named-content xmlns:xlink="http://www.w3.org/1999/xlink" content-type="dwc:verbatimCoordinates" xlink:type="simple">48°04.8'N, 116°58.9'W</named-content>;), 9 May 1915, A. L. Melander (1♂; ANSP). <bold>Franklin:</bold> Columbia River (NW Pasco; <named-content xmlns:xlink="http://www.w3.org/1999/xlink" content-type="dwc:verbatimCoordinates" xlink:type="simple">46°21.5'N, 119°15.5'W</named-content>), 29 Jul 1998, D. and W. N. Mathis (1♂; USNM); Pasco (3.2 km E; <named-content xmlns:xlink="http://www.w3.org/1999/xlink" content-type="dwc:verbatimCoordinates" xlink:type="simple">46°15'N, 119°07'W</named-content>), 8 Aug 1975, W. N. Mathis (1♀; USNM); Ringold (NW Pasco: <named-content xmlns:xlink="http://www.w3.org/1999/xlink" content-type="dwc:verbatimCoordinates" xlink:type="simple">46°30.4'N, 119°15.3'W</named-content>), 2-29 Jul 1988, 1998, D. and W. N. Mathis (8♂, 1♀; USNM); Sacajawea State Park (<named-content xmlns:xlink="http://www.w3.org/1999/xlink" content-type="dwc:verbatimCoordinates" xlink:type="simple">46°12'N, 119°02.4'W</named-content>; 100 m), 12 Jul 1988, D. and W. N. Mathis (1♀; USNM).</p></tp:treatment-sec><tp:treatment-sec sec-type="Distribution"><title>Distribution</title><p>(<xref ref-type="fig" rid="F42">Fig. 108</xref>). Nearctic: United States (California, Oregon, Washington)<!--PageBreak-->.</p></tp:treatment-sec><tp:treatment-sec sec-type="Remarks"><title>Remarks.</title><p>Among congeners of the <italic>orbitalis</italic> group, this species is distinguished by characters of the male terminalia as follows: Area between anterior arms of the hypandrium membranous; the ventral margin of the epandrium is gradually tapered to apex; the hypandrium is large and more heavily sclerotized (<xref ref-type="fig" rid="F41">Figs 104–107</xref>).</p><fig id="F41" position="float" orientation="portrait"><label>Figures 104–107.</label><caption><p>Illustration of <italic><tp:taxon-name>Polytrichophora setigera</tp:taxon-name></italic> (Cresson) (male) (Idaho. Chatcolet) <bold>104</bold> epandrium and cerci, posterior view <bold>105</bold> same, lateral view <bold>106</bold> internal structures of male terminalia (aedeagus [shaded], phallapodeme, gonite, hypandrium), ventral view <bold>107</bold> same, lateral view. Scale bar = 0.1 mm.</p></caption><graphic xmlns:xlink="http://www.w3.org/1999/xlink" xlink:href="ZooKeys-231-001-g041.jpg" position="float" orientation="portrait" xlink:type="simple"/></fig><fig id="F42" position="float" orientation="portrait"><label>Figure 108.</label><caption><p>Distribution of <italic><tp:taxon-name>Polytrichophora setigera</tp:taxon-name></italic> (Cresson).</p></caption><graphic xmlns:xlink="http://www.w3.org/1999/xlink" xlink:href="ZooKeys-231-001-g042.jpg" position="float" orientation="portrait" xlink:type="simple"/></fig></tp:treatment-sec><ref-list><ref id="B2"><mixed-citation xmlns:xlink="http://www.w3.org/1999/xlink" xlink:type="simple"><person-group><name name-style="western"><surname>Cresson</surname><given-names>ET Jr</given-names></name></person-group> (<year>1916</year>)<article-title> Descriptions of new genera and species of the dipterous family Ephydridae. III.</article-title><source>Entomological News </source><volume>27</volume> (<issue>4</issue>): <fpage>147</fpage>-<lpage>152</lpage>.</mixed-citation></ref><ref id="B7"><mixed-citation xmlns:xlink="http://www.w3.org/1999/xlink" xlink:type="simple"><person-group><name name-style="western"><surname>Cresson</surname><given-names>ET Jr</given-names></name></person-group> (<year>1942</year>)<article-title> Synopses of North American Ephydridae (Diptera) I. The subfamily Psilopinae, with descriptions of new species.</article-title><source>Transactions of the American Entomological Society </source><volume>68</volume>: <fpage>101</fpage>-<lpage>128</lpage>.</mixed-citation></ref><ref id="B29"><mixed-citation xmlns:xlink="http://www.w3.org/1999/xlink" xlink:type="simple"><person-group><name name-style="western"><surname>Wirth</surname><given-names>WW</given-names></name></person-group> (<year>1965</year>)<article-title> Ephydridae.</article-title> In: <person-group><name name-style="western"><surname>Stone</surname><given-names>A</given-names></name><name name-style="western"><surname>Sabrosky</surname><given-names>CW</given-names></name><name name-style="western"><surname>Wirth</surname><given-names>WW</given-names></name><name name-style="western"><surname>Foote</surname><given-names>RH</given-names></name><name name-style="western"><surname>Coulson</surname><given-names>JR</given-names></name></person-group> (<role>Eds</role>). <issue-title>A Catalog of the Diptera of America North of Mexico.</issue-title><source>Handbook 276: 1696 pp. U.S. Department of Agriculture, Washington, D.C</source>: <fpage>734</fpage>-<lpage>759</lpage>.</mixed-citation></ref><ref id="B21"><mixed-citation xmlns:xlink="http://www.w3.org/1999/xlink" xlink:type="simple"><person-group><name name-style="western"><surname>Mathis</surname><given-names>WN</given-names></name><name name-style="western"><surname>Zatwarnicki</surname><given-names>T</given-names></name></person-group> (<year>1995</year>)<article-title> A world catalog of the shore flies (Diptera: Ephydridae).</article-title><source>Memoirs on Entomology, International</source><volume>4</volume>, vi+<lpage>423</lpage> pp.</mixed-citation></ref><ref id="B32"><mixed-citation xmlns:xlink="http://www.w3.org/1999/xlink" xlink:type="simple"><person-group><name name-style="western"><surname>Zatwarnicki</surname><given-names>T</given-names></name><name name-style="western"><surname>Mathis</surname><given-names>WN</given-names></name></person-group> (<year>2001</year>)<article-title> A generic classification of the tribe Discocerinini (Diptera: Ephydridae).</article-title><source>Annales Zoologici </source><volume>51</volume> (<issue>1</issue>): <fpage>5</fpage>-<lpage>51</lpage>.</mixed-citation></ref></ref-list></tp:taxon-treatment>
