# Supplementary material for: A revision of the new world species of Polytrichophora Cresson and Facitrichophora, new genus (Diptera, Ephydridae)
Source: Zookeys. 2012 Oct 24;(231):1–116. doi: 10.3897/zookeys.231.3687 (PMC3494023; doi:10.3897/zookeys.231.3687)
Supplement: XML Treatment for Polytrichophora sturtevantorum [file zookeys.231.3687-treatment24.xml]

<!DOCTYPE tp:taxon-treatment
  PUBLIC "-//TaxonX//DTD Taxonomic Treatment Publishing DTD v0 20100105//EN" "tax-treatment-NSO.dtd">
<tp:taxon-treatment xmlns:tp="http://www.plazi.org/taxpub"><tp:treatment-meta><mixed-citation publication-type="journal"><person-group><name><surname>Mathis</surname><given-names>Wayne N.</given-names></name><name><surname>Zatwarnicki</surname><given-names>Tadeusz</given-names></name></person-group><article-title>A revision of the new world species of 
                    <italic>Polytrichophora</italic> Cresson and 
                    <italic>Facitrichophora</italic>, new genus (Diptera, Ephydridae)
                </article-title><source>Zookeys</source><day>24</day><month>10</month><year>2012</year><volume>2012</volume><issue>231</issue><fpage>1</fpage><lpage>116</lpage><pub-id pub-id-type="doi">10.3897/zookeys.231.3687</pub-id></mixed-citation></tp:treatment-meta><tp:nomenclature><tp:taxon-name>
                        <tp:taxon-name-part taxon-name-part-type="genus">Polytrichophora</tp:taxon-name-part>
                        <tp:taxon-name-part taxon-name-part-type="species">sturtevantorum</tp:taxon-name-part>
                    <object-id xmlns:xlink="http://www.w3.org/1999/xlink" xlink:type="simple">urn:lsid:zoobank.org:act:38956C1E-B145-4512-BD77-FE2F22A9AE72</object-id>
								<object-id xmlns:xlink="http://www.w3.org/1999/xlink" xlink:type="simple">http://species-id.net/wiki/Polytrichophora_sturtevantorum</object-id>
								</tp:taxon-name><tp:taxon-status xmlns:xlink="http://www.w3.org/1999/xlink" xlink:type="simple">sp. n.</tp:taxon-status><xref ref-type="fig" rid="F43">Figs 109</xref><xref ref-type="fig" rid="F44">113</xref><tp:nomenclature-citation-list><tp:nomenclature-citation><tp:taxon-name>Polytrichophora orbitalis</tp:taxon-name><comment> of authors, not Loew [misidentification]. <xref ref-type="bibr" rid="B9">Deonier 1964</xref>: 121 [key, Iowa, as <italic><tp:taxon-name>Discocerina orbitalis</tp:taxon-name></italic>]; 165:502 [ecological observations, as <italic><tp:taxon-name>Discocerina orbitalis</tp:taxon-name></italic>].</comment></tp:nomenclature-citation></tp:nomenclature-citation-list></tp:nomenclature><tp:treatment-sec sec-type="Diagnosis"><title>Diagnosis.</title><p>This species is distinguished from congeners by the following combination of characters: Small shore flies, body length 1.20–1.60 mm.</p><p><italic>Head</italic>: Frons largely dull to faintly subshiny, brown with moderate investment of gray to yellowish gray microtomentum, anterior margin with some orange coloration; fronto-orbits narrow, gray to whitish gray. Antenna mostly yellow; basal flagellomere tannish yellow apicodorsally; arista with 5 dorsal rays. Face at narrowest point about equal to combined length of pedicel and basal flagellomere; face more densely microtomentose than frons, microtomentum with faintly shiny, mostly gray to whitish gray; parafacial and gena becoming slightly more whitish to silvery white than face; parafacial becoming wider ventrally with moderate ventral dilation; gena moderately high, height less than combined length of pedicel and basal flagellomere; gena-to-eye ratio 0.09–0.12.</p><p><italic>Thorax</italic>: Mesonotum mostly dull to faintly subshiny, moderately densely microtomentose, mostly tan to brown, becoming gray laterally and anteriorly; pleural area mostly gray. Anterior margin of wing lacking spine-like setae; costal vein ratio 0.82–0.86; M vein ratio 0.50–0.55. Legs, including most of coxae, yellow; forefemur lacking a row of 9–10 short, stout setulae along apical half of anteroventral surface; forefemur with a row of 4–5, of moderately well-developed, evenly spaced posteroventral setae on apical half, each seta less than width of femur; tibiae mostly gray, only apices yellowish; basal tarsomeres yellow, apical 1–2 becoming slightly darker, mostly tannish yellow.</p><p><italic>Abdomen</italic>: Tergites dull to subshiny, gray to blackish brown; tergite 5 of male pointed apically, lacking row of 6-10, distinctly larger setae along extreme posterior margin with posterodorsal orientation. Male terminalia (<xref ref-type="fig" rid="F43">Figs 109-112</xref>): Epandrium in posterior view (<xref ref-type="fig" rid="F43">Fig. 109</xref>) generally elliptical, more setulose medially, these becoming shorter ventrally, dorsal margin rounded, both ventral extensions relatively wide until small, digitiform, ventral projections, in lateral view (<xref ref-type="fig" rid="F43">Fig. 110</xref>) with ventral apex narrowly pointed; cercus large, conspicuous; aedeagus simple, lacking distinct basiphallus and distiphallus, in lateral view (<xref ref-type="fig" rid="F43">Fig. 112</xref>) narrowly tubular, straight, anterior margin shallowly curved, posterior margin straight, apex bluntly rounded, in ventral view (<xref ref-type="fig" rid="F43">Fig. 111</xref>) with apical ¾ parallel sided, apex bluntly rounded, base tapered to form <!--PageBreak--><!--PageBreak-->a narrow, digitiform base; phallapodeme in lateral view (<xref ref-type="fig" rid="F43">Fig. 112</xref>) roughly triangular with distinct extended keel truncate apically, in ventral view (<xref ref-type="fig" rid="F43">Fig. 111</xref>) with a short bar, T-shaped at both apices; gonite in lateral view (<xref ref-type="fig" rid="F43">Fig. 112</xref>) narrowly elongate, end toward hypandrium distinctly angulate, in ventral view (<xref ref-type="fig" rid="F43">Fig. 111</xref>) angularly arched, slightly wider toward base of hypandrium; hypandrium in lateral view (<xref ref-type="fig" rid="F43">Fig. 112</xref>) elongate, obtusely angulate, in ventral view (<xref ref-type="fig" rid="F43">Fig. 111</xref>) narrowly H-shaped with relatively long anterior and posterior arms.</p></tp:treatment-sec><tp:treatment-sec sec-type="Type material"><title>Type material.</title><p>The holotype male is labeled “<bold>USA. TN.</bold> Shelby: MeemanShelby St[ate]Park [Mississippi River] <named-content xmlns:xlink="http://www.w3.org/1999/xlink" content-type="dwc:verbatimCoordinates" xlink:type="simple">35°20.4'N, 90°2.1'W</named-content>; 98 m, 10 Jun 2004, W. N. Mathis/USNM ENT 00285964 [plastic bar code label]/HOLOTYPE ♂ <italic><tp:taxon-name>Polytrichophora sturtevantorum</tp:taxon-name></italic> Mathis &amp; Zatwarnicki, USNM [red].” The holotype is double mounted (minuten pin in a block of plastic), is in excellent condition, and is deposited in the USNM. Ten paratypes (7♂, 3♀; USNM) bear the same label data as the holotype.</p></tp:treatment-sec><tp:treatment-sec sec-type="Type locality"><title>Type locality.</title><p>United States. Tennessee. Shelby: Meeman Shelby State Park (Mississippi River; <named-content xmlns:xlink="http://www.w3.org/1999/xlink" content-type="dwc:verbatimCoordinates" xlink:type="simple">35°20.4'N, 90°2.1'W</named-content>; 98 m).</p></tp:treatment-sec><tp:treatment-sec sec-type="Other specimens examined"><title>Other specimens examined.</title><p>Nearctic. UNITED STATES. ILLINOIS. <bold>Adams:</bold> Quincy (Mississippi River; <named-content xmlns:xlink="http://www.w3.org/1999/xlink" content-type="dwc:verbatimCoordinates" xlink:type="simple">39°56.1'N, 91°25.1'W</named-content>), 3 Sep 1995, J. F. Edmiston (5♂, 4♀; USNM). <bold>Cass:</bold> Beardstown (<named-content xmlns:xlink="http://www.w3.org/1999/xlink" content-type="dwc:verbatimCoordinates" xlink:type="simple">40°01.1'N, 90°25.5'W</named-content>), 18 Sep 1954, A. H. Sturtevant (3♂; USNM). <bold>Cook:</bold> Chicago (<named-content xmlns:xlink="http://www.w3.org/1999/xlink" content-type="dwc:verbatimCoordinates" xlink:type="simple">41°52.7'N, 87°37.8'W</named-content>) (1♀; ANSP).</p><p>IOWA. <bold>Allamakee:</bold> Waterville (5 km ESE; <named-content xmlns:xlink="http://www.w3.org/1999/xlink" content-type="dwc:verbatimCoordinates" xlink:type="simple">43°11'N, 91°14.1'W</named-content>), 3 Aug 1960, D. L. Deonier (1♂; USNM). <bold>Boone:</bold> Fraser Milldam (<named-content xmlns:xlink="http://www.w3.org/1999/xlink" content-type="dwc:verbatimCoordinates" xlink:type="simple">42°07.6'N, 93°58.6'W</named-content>), 4 Jul 1960, D. L. Deonier (4♂, 5♀; USNM); Ledges State Park (Des Moines River; <named-content xmlns:xlink="http://www.w3.org/1999/xlink" content-type="dwc:verbatimCoordinates" xlink:type="simple">41°59.5'N, 93°53.5'W</named-content>), 14 Jun–16 Aug 1960, D. L. Deonier (16♂, 10♀; USNM). <bold>Hamilton:</bold> Goose Lake (<named-content xmlns:xlink="http://www.w3.org/1999/xlink" content-type="dwc:verbatimCoordinates" xlink:type="simple">42°19.9'N, 93°37.4'W</named-content>), 22 Jul-6 Aug 1960, D. L. Deonier (3♀; USNM). <bold>Louisa:</bold> Wapello (6.5 km NE; <named-content xmlns:xlink="http://www.w3.org/1999/xlink" content-type="dwc:verbatimCoordinates" xlink:type="simple">41°13.8'N, 91°07.2'W</named-content>), 9 Aug 1960, D. L. Deonier (31♂, 10♀; USNM). <bold>Monona:</bold> Lewis and Clark State Park (<named-content xmlns:xlink="http://www.w3.org/1999/xlink" content-type="dwc:verbatimCoordinates" xlink:type="simple">42°02'N, 96°10'W</named-content>), 6 Jun 1960, D. L. Deonier (2♂; USNM). <bold>Story:</bold> Ames (<named-content xmlns:xlink="http://www.w3.org/1999/xlink" content-type="dwc:verbatimCoordinates" xlink:type="simple">42°02.1'N, 93°37.2'W</named-content>), 12 May–17 Jul 1960, D. L. Deonier (11♂, 15♀; USNM). <bold>Warren:</bold> Banner Mine Area (<named-content xmlns:xlink="http://www.w3.org/1999/xlink" content-type="dwc:verbatimCoordinates" xlink:type="simple">41°26.4'N, 93°33.8'W</named-content>), 7 Aug 1960, D. L. Deonier (2♂, 1♀; USNM).</p><p>KANSAS. <bold>Riley:</bold> Manhattan (<named-content xmlns:xlink="http://www.w3.org/1999/xlink" content-type="dwc:verbatimCoordinates" xlink:type="simple">39°11'N, 96°34'W</named-content>), 6 Jun 1932, C. W. Sabrosky (1♂; ANSP).</p><p>LOUISIANA. <bold>Sabine:</bold> Many, 6 Jul 1933, R. Nabors, C. W. Sabrosky (1♂; ANSP).</p><p>MISSISSIPPI. <bold>Oktbbeha:</bold> Agriculture College (State College; <named-content xmlns:xlink="http://www.w3.org/1999/xlink" content-type="dwc:verbatimCoordinates" xlink:type="simple">33°27.1'N, 88°47'W</named-content>), 30 Oct 1922 (1♂; ANSP). <bold>Washington:</bold> Leroy Percy State Park (W Hollandale; <named-content xmlns:xlink="http://www.w3.org/1999/xlink" content-type="dwc:verbatimCoordinates" xlink:type="simple">33°09.8'N, 90°56.2'W</named-content>; 63 m), 9 Jun 2004, W. N. Mathis (20♂, 1♀; USNM).</p><p>MISSOURI. <bold>Jackson:</bold> Atherton (<named-content xmlns:xlink="http://www.w3.org/1999/xlink" content-type="dwc:verbatimCoordinates" xlink:type="simple">39°11.2'N, 94°18.3'W</named-content>) (1♂; ANSP). <bold>Laclede:</bold> Lebanon (<named-content xmlns:xlink="http://www.w3.org/1999/xlink" content-type="dwc:verbatimCoordinates" xlink:type="simple">37°40.8'N, 92°39.8'W</named-content>), 19 Sep 1954, A. H. Sturtevant (1♂; USNM). <bold>Lawrence:</bold> La Russell (<named-content xmlns:xlink="http://www.w3.org/1999/xlink" content-type="dwc:verbatimCoordinates" xlink:type="simple">37°11.5'N, 94°01.1'W</named-content>), 6 Sep 1961, D. L. Deonier (3♂, 1♀; USNM). <bold>St. Louis:</bold> St. Louis (<named-content xmlns:xlink="http://www.w3.org/1999/xlink" content-type="dwc:verbatimCoordinates" xlink:type="simple">38°37.6'N, 90°12'W</named-content>), 25 Jun 1951, H. Stalker (1♂; USNM).</p><p>MONTANA. <bold>Gallatin:</bold> Three Forks (<named-content xmlns:xlink="http://www.w3.org/1999/xlink" content-type="dwc:verbatimCoordinates" xlink:type="simple">44°53.5'N, 111°53.1'W</named-content>), 3 Aug 1918, A. L. Melander (1♀; ANSP).</p><p>OHIO. <bold>Ashtabula:</bold> Pymatuning Lake State Park (<named-content xmlns:xlink="http://www.w3.org/1999/xlink" content-type="dwc:verbatimCoordinates" xlink:type="simple">41°39.4'N, 80°27.7'W</named-content>), 13 Sep 1976, B. A. Steinly (4♂, 4♀; USNM). <bold>Claremont:</bold> Stonelick (<named-content xmlns:xlink="http://www.w3.org/1999/xlink" content-type="dwc:verbatimCoordinates" xlink:type="simple">39°13.6'N, 84°03.5'W</named-content>)<!--PageBreak-->, 1 Aug 1974, J. Regensberg (2♂, 3♀; USNM). <bold>Hocking:</bold> Logan (<named-content xmlns:xlink="http://www.w3.org/1999/xlink" content-type="dwc:verbatimCoordinates" xlink:type="simple">39°32'N, 82°26.9'W</named-content>), 18 May 2003, D. and W. N. Mathis (1♂; USNM). <bold>Morgan:</bold> Burr Oak State Park (<named-content xmlns:xlink="http://www.w3.org/1999/xlink" content-type="dwc:verbatimCoordinates" xlink:type="simple">39°33.3'N, 82°03.9'W</named-content>), 26 Aug 1974, J. Regensberg (7♂, 9♀; USNM). <bold>Preble:</bold> Seven-mile Creek at Eaton (<named-content xmlns:xlink="http://www.w3.org/1999/xlink" content-type="dwc:verbatimCoordinates" xlink:type="simple">39°43.8'N, 84°35.9'W</named-content>), 24 Jul 1974, J. Regensberg (2♂; USNM). <bold>Van Wert:</bold> Little Auglaize River (<named-content xmlns:xlink="http://www.w3.org/1999/xlink" content-type="dwc:verbatimCoordinates" xlink:type="simple">40°46.7'N, 84°30.3'W</named-content>), 18 Aug 1976, B. A. Steinly (15♂, 17♀; USNM).</p><p>TEXAS. <bold>Galveston:</bold> Galveston Island (<named-content xmlns:xlink="http://www.w3.org/1999/xlink" content-type="dwc:verbatimCoordinates" xlink:type="simple">29°10'N, 94°05'W</named-content>), 14 May 1993, D. and W. N. Mathis (1♂; USNM). <bold>Jasper:</bold> Boykin Springs (<named-content xmlns:xlink="http://www.w3.org/1999/xlink" content-type="dwc:verbatimCoordinates" xlink:type="simple">31°05'N, 94°17'W</named-content>), 15 May 1993, D. and W. N. Mathis (4♂; USNM).</p><p>WISCONSIN. <bold>Washburn:</bold> (<named-content xmlns:xlink="http://www.w3.org/1999/xlink" content-type="dwc:verbatimCoordinates" xlink:type="simple">46°40.4'N, 90°53.7'W</named-content>), 10 Jun-10 Aug 1951, 1953, R. H. Jones (8♂, 5♀; USNM).</p></tp:treatment-sec><tp:treatment-sec sec-type="Distribution"><title>Distribution</title><p>(<xref ref-type="fig" rid="F44">Fig. 113</xref>). Nearctic: United States (Illinois, Iowa, Kansas, Louisiana, Missippi, Missouri, Montana, Ohio, Tennessee, Texas, Wisconsin).</p></tp:treatment-sec><tp:treatment-sec sec-type="Etymology"><title>Etymology.</title><p>The species epithet, <italic>sturtevantorum</italic>, is a plural genitive patronym to recognize and honor a father and son. The father, Alfred H. Sturtevant (1891-1970), was a world-renowned geneticist who also conducted taxonomic research on shore flies (<xref ref-type="bibr" rid="B25">Sturtevant and Wheeler 1954</xref>) and was an indefatigable collector of acalyptrate <tp:taxon-name>Diptera</tp:taxon-name>. Most of A. H. Sturtevant'S shore-fly collection is deposited in the USNM, where his son, William C. Sturtevant (1926-2007; see <xref ref-type="bibr" rid="B23">Merrill and Goddard 2002</xref> for biographical information), was a colleague and distinguished scholar in the Department of Anthropology (USNM).</p></tp:treatment-sec><tp:treatment-sec sec-type="Remarks"><title>Remarks.</title><p>Among species of the <italic>orbitalis</italic> group, this species is distinguished by characters of the male terminalia as follows: Area between anterior arms of the hypandrium is partially sclerotized; the ventral epandrial processes are relatively wide until small, digitiform, ventral projections (<xref ref-type="fig" rid="F43">Fig. 109</xref>); the posteroventral edge of the epandrium in lateral view is evenly curved; and the taper toward the apex is more gradual and acute (<xref ref-type="fig" rid="F43">Fig. 110</xref>).</p><sec sec-type="The reginae Group"><title>The reginae Group</title><p><bold>Species included:</bold> <italic><tp:taxon-name>Polytrichophora prolata</tp:taxon-name></italic> sp. n. and <italic><tp:taxon-name>Polytrichophora reginae</tp:taxon-name></italic> Mathis.</p></sec></tp:treatment-sec><tp:treatment-sec sec-type="Discussion"><title>Discussion.</title><p>Externally, this species group is recognized by having male tergite five bearing a distinct row of six to ten longer setae along the extreme posterior margin. These setae have a posterodorsal orientation.</p><p>The monophyly of this group is questionable. Although the male tergite five is somewhat similar, structures of the male terminalia are remarkably different and may indicate that the two included species are not that closely related. In <italic><tp:taxon-name>Polytrichophora reginae</tp:taxon-name></italic>, the ventral portion of the epandrium in posterior view is pointedly rounded, which is unique within the genus. In <italic><tp:taxon-name>Polytrichophora prolata</tp:taxon-name></italic>, the ventral portion of the epandrium is as two, elongated, and narrow processes, more typical of many other congeners.</p><fig id="F43" position="float" orientation="portrait"><label>Figures 109–112.</label><caption><p>Illustration of <italic><tp:taxon-name>Polytrichophora sturtevantorum</tp:taxon-name></italic> sp. n. (male) (Illinois. Cass: Beardstown) <bold>109</bold> epandrium and cerci, posterior view <bold>110</bold> same, lateral view <bold>111</bold> internal structures of male terminalia (aedeagus [shaded], phallapodeme, gonite, hypandrium), ventral view <bold>112</bold> same, lateral view. Scale bar = 0.1 mm.</p></caption><graphic xmlns:xlink="http://www.w3.org/1999/xlink" xlink:href="ZooKeys-231-001-g043.jpg" position="float" orientation="portrait" xlink:type="simple"/></fig><fig id="F44" position="float" orientation="portrait"><label>Figure 113.</label><caption><p>Distribution of <italic><tp:taxon-name>Polytrichophora sturtevantorum</tp:taxon-name></italic> sp. n.</p></caption><graphic xmlns:xlink="http://www.w3.org/1999/xlink" xlink:href="ZooKeys-231-001-g044.jpg" position="float" orientation="portrait" xlink:type="simple"/></fig></tp:treatment-sec><ref-list><ref id="B9"><mixed-citation xmlns:xlink="http://www.w3.org/1999/xlink" xlink:type="simple"><person-group><name name-style="western"><surname>Deonier</surname><given-names>DL</given-names></name></person-group> (<year>1964</year>)<article-title> Keys to the shore flies of Iowa (Diptera, Ephydridae).</article-title><source>Iowa State Journal of Science </source><volume>39</volume> (<issue>2</issue>): <fpage>103</fpage>-<lpage>126</lpage>.</mixed-citation></ref><ref id="B25"><mixed-citation xmlns:xlink="http://www.w3.org/1999/xlink" xlink:type="simple"><person-group><name name-style="western"><surname>Sturtevant</surname><given-names>AH</given-names></name><name name-style="western"><surname>Wheeler</surname><given-names>MR</given-names></name></person-group> (<year>1954</year>)<article-title> Synopses of Nearctic Ephydridae (Diptera).</article-title><source>Transactions of the American Entomological Society </source><volume>79</volume>: <fpage>151</fpage>-<lpage>257</lpage>.</mixed-citation></ref><ref id="B23"><mixed-citation xmlns:xlink="http://www.w3.org/1999/xlink" xlink:type="simple"><person-group><name name-style="western"><surname>Merrill</surname><given-names>WL</given-names></name><name name-style="western"><surname>Goddard</surname><given-names>I</given-names></name></person-group> (<year>2002</year>)<article-title> Anthropology, history, and American Indians: Essays in honor of William Curtis Sturtevant.</article-title><source>Smithsonian Contributions to Anthropology</source><volume>44</volume>: x+<fpage>1</fpage>–<lpage>357</lpage>. doi: <ext-link ext-link-type="uri" xlink:href="http://dx.doi.org/10.5479/si.00810282.44" xlink:type="simple">10.5479/si.00810282.44</ext-link></mixed-citation></ref></ref-list></tp:taxon-treatment>
