# Supplementary material for: A revision of the new world species of Polytrichophora Cresson and Facitrichophora, new genus (Diptera, Ephydridae)
Source: Zookeys. 2012 Oct 24;(231):1–116. doi: 10.3897/zookeys.231.3687 (PMC3494023; doi:10.3897/zookeys.231.3687)
Supplement: XML Treatment for Polytrichophora prolata [file zookeys.231.3687-treatment25.xml]

<!DOCTYPE tp:taxon-treatment
  PUBLIC "-//TaxonX//DTD Taxonomic Treatment Publishing DTD v0 20100105//EN" "tax-treatment-NSO.dtd">
<tp:taxon-treatment xmlns:tp="http://www.plazi.org/taxpub"><tp:treatment-meta><mixed-citation publication-type="journal"><person-group><name><surname>Mathis</surname><given-names>Wayne N.</given-names></name><name><surname>Zatwarnicki</surname><given-names>Tadeusz</given-names></name></person-group><article-title>A revision of the new world species of 
                    <italic>Polytrichophora</italic> Cresson and 
                    <italic>Facitrichophora</italic>, new genus (Diptera, Ephydridae)
                </article-title><source>Zookeys</source><day>24</day><month>10</month><year>2012</year><volume>2012</volume><issue>231</issue><fpage>1</fpage><lpage>116</lpage><pub-id pub-id-type="doi">10.3897/zookeys.231.3687</pub-id></mixed-citation></tp:treatment-meta><tp:nomenclature><tp:taxon-name>
                        <tp:taxon-name-part taxon-name-part-type="genus">Polytrichophora</tp:taxon-name-part>
                        <tp:taxon-name-part taxon-name-part-type="species">prolata</tp:taxon-name-part>
                    <object-id xmlns:xlink="http://www.w3.org/1999/xlink" xlink:type="simple">urn:lsid:zoobank.org:act:364101EE-9D9B-4E9E-AC13-8D6A9EE1E9B8</object-id>
								<object-id xmlns:xlink="http://www.w3.org/1999/xlink" xlink:type="simple">http://species-id.net/wiki/Polytrichophora_prolata</object-id>
								</tp:taxon-name><tp:taxon-status xmlns:xlink="http://www.w3.org/1999/xlink" xlink:type="simple">sp. n.</tp:taxon-status><xref ref-type="fig" rid="F45">Figs 114</xref><xref ref-type="fig" rid="F46">118</xref></tp:nomenclature><tp:treatment-sec sec-type="Diagnosis"><title>Diagnosis.</title><p>This species is distinguished from congeners by the following combination of characters: Moderately small shore flies, body robust, body length 2.55–2.85 mm.</p><p><italic>Head</italic>: Frons largely dull, gray to dark brown with moderate investment of gray to yellowish gray microtomentum, anterior margin with some yellowish to orange coloration; fronto-orbits moderately narrow, whitish gray to yellowish white. Antenna mostly yellow; dorsum of pedicel blackish; basal flagellomere tannish yellow apicodorsally; arista with 5 dorsal rays. Face relatively narrow, at narrowest point width less than combined length of pedicel and basal flagellomere; face more densely microtomentose than frons, microtomentum with shiny luster, midfacies mostly grayish tan to brown; parafacial yellowish gold, becoming more whitish gray; gena becoming slightly more whitish to silvery white than face; parafacial becoming slightly wider ventrally with little ventral dilation; gena moderately short, height less than height of basal flagellomere; gena-to-eye ratio 0.09–0.10.</p><p><italic>Thorax</italic>: Mesonotum mostly dull to faintly subshiny, moderately densely microtomentose, mostly tan to brown, becoming gray laterally and anteriorly; pleural area mostly gray. Anterior margin of wing lacking spine-like setae; costal vein ratio 0.54<!--PageBreak--><!--PageBreak-->–0.59; M vein ratio 0.35–0.37. Legs, including most of coxae, yellow; forefemur lacking a row of 9–10 short, stout setulae along apical half of anteroventral surface; forefemur with a row of 4–5, of moderately well-developed, evenly spaced posteroventral setae on apical half, each seta less than width of femur; tibiae mostly gray, only apices yellowish; basal tarsomeres yellow, apical 1–2 becoming slightly darker, mostly tannish yellow.</p><p><italic>Abdomen</italic>: Abdomen, including tergite 5 of male, entirely black, shiny dorsally, slightly grayish and very sparsely microtomentose ventrally; sternites 4-5 of male partially setulose but not as dense patches. Male terminalia (<xref ref-type="fig" rid="F45">Figs 114-117</xref>): Epandrium in posterior view (<xref ref-type="fig" rid="F45">Fig. 114</xref>) narrowly connected dorsally, dorsum bluntly rounded, each lateral half very narrowly triangular, tapered ventrally, ventral extensions well separated on ventral 1/3, but extended parallel to each other, each tapered to narrowly rounded point, extensions bearing short setulae, in lateral view (<xref ref-type="fig" rid="F45">Fig. 115</xref>) as a bent turkey leg, ventral extension moderately well developed, mostly parallel sided, subapically shallowly sinuous, apex pointed; cerci evident in lateral view, moderately well developed; aedeagus in lateral view (<xref ref-type="fig" rid="F45">Fig. 117</xref>) very robustly developed, relatively very broad, length slightly more than twice length, broadly truncate apically, in ventral view (<xref ref-type="fig" rid="F45">Fig. 116</xref>) wedge-like, robust, basal half with lateral margins parallel sided, tapered to point on apical half; phallapodeme in lateral view (<xref ref-type="fig" rid="F45">Fig. 117</xref>) elongate, clavate, keel forming club, in ventral view (<xref ref-type="fig" rid="F45">Fig. 116</xref>) narrowly T-shaped with short, robust bar basally; gonite in lateral view (<xref ref-type="fig" rid="F45">Fig. 117</xref>) elongate, rod-like on most of length, end toward aedeagal base <!--PageBreak-->distinctly curved, in ventral view (<xref ref-type="fig" rid="F45">Fig. 116</xref>) narrowly bar-like, parallel sided, rounded at each end; hypandrium in lateral view (<xref ref-type="fig" rid="F45">Fig. 117</xref>) irregularly quadrate, somewhat pointed toward gonite, in ventral view (<xref ref-type="fig" rid="F45">Fig. 116</xref>) robustly and deeply V-shaped.</p><p><bold>Type material.</bold> The holotype male of <italic><tp:taxon-name>Polytrichophora prolata</tp:taxon-name></italic> is labeled “<bold>BELIZE.</bold> Stann Creek District: Cockscomb Basin W[i]ldlife Sanct[uary]. (<named-content xmlns:xlink="http://www.w3.org/1999/xlink" content-type="dwc:verbatimCoordinates" xlink:type="simple">16°47'N, 88°30'W</named-content>)[,] 5-6Apr1993, W.Mathis/USNM ENT 00285966 [plastic bar code label]/HOLOTYPE ♂ <italic><tp:taxon-name>Polytrichophora prolata</tp:taxon-name></italic> Mathis &amp; Zatwarnicki, USNM [red].” The holotype is double mounted (minuten pin in a block of plastic), is in excellent condition, and is deposited in the USNM. Nineteen paratypes (10♂, 9♀; USNM) bear the same label data as the holotype.</p></tp:treatment-sec><tp:treatment-sec sec-type="Type locality"><title>Type locality.</title><p>Belize. Stann Creek: Cockscomb Basin Wildlife Sanctuary (<named-content xmlns:xlink="http://www.w3.org/1999/xlink" content-type="dwc:verbatimCoordinates" xlink:type="simple">16°45'N, 88°30'W</named-content>).</p></tp:treatment-sec><tp:treatment-sec sec-type="Other specimens examined"><title>Other specimens examined.</title><p>Neotropical. BRAZIL. <bold>Paraná.</bold> Morretes (<named-content xmlns:xlink="http://www.w3.org/1999/xlink" content-type="dwc:verbatimCoordinates" xlink:type="simple">25°28'S, 48°59.1'W</named-content>), 29 Aug 2000, D. and W. N. Mathis (1♀; USNM).</p><p>ECUADOR. <bold>Puerto Orellana:</bold> Rio Tiputini Biodiversity Station (<named-content xmlns:xlink="http://www.w3.org/1999/xlink" content-type="dwc:verbatimCoordinates" xlink:type="simple">0°38.2'S, 76°8.9'W</named-content>), 12-26 Aug 1999, A. Baptista, M. Kotrba, W. N. Mathis (4♂, 3♀; USNM).</p><p>PERU. <bold>Madre de Dios:</bold> Rio Manu, Pakitza (<named-content xmlns:xlink="http://www.w3.org/1999/xlink" content-type="dwc:verbatimCoordinates" xlink:type="simple">11°56.6'S, 71°16.9'W</named-content>; 250 m), 9–23 Sep 1988, W. N. Mathis (2♂, 1♀; USNM).</p></tp:treatment-sec><tp:treatment-sec sec-type="Distribution"><title>Distribution</title><p>(<xref ref-type="fig" rid="F46">Fig. 118</xref>). Neotropical: Belize, Brazil (Paraná), Ecuador (Puerto Orellana), Peru (Madre de Dios).</p></tp:treatment-sec><tp:treatment-sec sec-type="Etymology"><title>Etymology.</title><p>The species epithet, <italic>prolata</italic>, is of Latin derivation and refers to the prolongated, ventral extensions of the epandrium.</p></tp:treatment-sec><tp:treatment-sec sec-type="Remarks"><title>Remarks.</title><p>This species is distinguished from <italic><tp:taxon-name>Polytrichophora reginae</tp:taxon-name></italic> in being larger (body length of 2.80 mm or longer), having male tergites one through five entirely black and somewhat subshiny (not bicolored as in <italic><tp:taxon-name>Polytrichophora reginae</tp:taxon-name></italic>), and in having male sternites four and five more uniformly setulose (not in dense patches as in <italic><tp:taxon-name>Polytrichophora reginae</tp:taxon-name></italic>). In addition, the ventral portion of the epandrium (<xref ref-type="fig" rid="F45">Figs 114–115</xref>) is as two narrow, elongated processes (pointedly rounded in <italic><tp:taxon-name>Polytrichophora reginae</tp:taxon-name></italic>).</p><fig id="F45" position="float" orientation="portrait"><label>Figures 114–117.</label><caption><p>Illustration of <italic><tp:taxon-name>Polytrichophora prolata</tp:taxon-name></italic> sp. n. (male) (Belize. Stann Creek: Cockscomb Basin Wildlife Sanctuary) <bold>114</bold> epandrium and cerci, posterior view <bold>115</bold> same, lateral view <bold>116</bold> internal structures of male terminalia (aedeagus [shaded], phallapodeme, gonite, hypandrium), ventral view <bold>117</bold> same, lateral view. Scale bar = 0.1 mm.</p></caption><graphic xmlns:xlink="http://www.w3.org/1999/xlink" xlink:href="ZooKeys-231-001-g045.jpg" position="float" orientation="portrait" xlink:type="simple"/></fig><fig id="F46" position="float" orientation="portrait"><label>Figure 118.</label><caption><p>Distribution of <italic><tp:taxon-name>Polytrichophora prolata</tp:taxon-name></italic> sp. n.</p></caption><graphic xmlns:xlink="http://www.w3.org/1999/xlink" xlink:href="ZooKeys-231-001-g046.jpg" position="float" orientation="portrait" xlink:type="simple"/></fig></tp:treatment-sec></tp:taxon-treatment>
