# Supplementary material for: A revision of the new world species of Polytrichophora Cresson and Facitrichophora, new genus (Diptera, Ephydridae)
Source: Zookeys. 2012 Oct 24;(231):1–116. doi: 10.3897/zookeys.231.3687 (PMC3494023; doi:10.3897/zookeys.231.3687)
Supplement: XML Treatment for Polytrichophora reginae [file zookeys.231.3687-treatment26.xml]

<!DOCTYPE tp:taxon-treatment
  PUBLIC "-//TaxonX//DTD Taxonomic Treatment Publishing DTD v0 20100105//EN" "tax-treatment-NSO.dtd">
<tp:taxon-treatment xmlns:tp="http://www.plazi.org/taxpub"><tp:treatment-meta><mixed-citation publication-type="journal"><person-group><name><surname>Mathis</surname><given-names>Wayne N.</given-names></name><name><surname>Zatwarnicki</surname><given-names>Tadeusz</given-names></name></person-group><article-title>A revision of the new world species of 
                    <italic>Polytrichophora</italic> Cresson and 
                    <italic>Facitrichophora</italic>, new genus (Diptera, Ephydridae)
                </article-title><source>Zookeys</source><day>24</day><month>10</month><year>2012</year><volume>2012</volume><issue>231</issue><fpage>1</fpage><lpage>116</lpage><pub-id pub-id-type="doi">10.3897/zookeys.231.3687</pub-id></mixed-citation></tp:treatment-meta><tp:nomenclature><tp:taxon-name>
                        <tp:taxon-name-part taxon-name-part-type="genus">Polytrichophora</tp:taxon-name-part>
                        <tp:taxon-name-part taxon-name-part-type="species">reginae</tp:taxon-name-part>
                    <object-id xmlns:xlink="http://www.w3.org/1999/xlink" xlink:type="simple">http://species-id.net/wiki/Polytrichophora_reginae</object-id>
								</tp:taxon-name><tp:taxon-authority>Mathis</tp:taxon-authority><xref ref-type="fig" rid="F47">Figs 119</xref><xref ref-type="fig" rid="F48">123</xref><tp:nomenclature-citation-list><tp:nomenclature-citation><tp:taxon-name>Polytrichophora reginae</tp:taxon-name><comment> Mathis 1997: 39.</comment></tp:nomenclature-citation></tp:nomenclature-citation-list></tp:nomenclature><tp:treatment-sec sec-type="Diagnosis"><title>Diagnosis.</title><p>This species is distinguished from congeners by the following combination of characters: Small to moderately small shore flies, body length 1.70–2.40 mm.</p><p><italic>Head</italic>: Frons dull, heavily microtomentose, 2-toned, mostly tan with some faint golden reflections on posterior 2/3, anterior 1/3 (from level of fronto-orbital setae anteriad), gray. Antenna mostly yellow to yellowish orange, anterior portion of pedicel and basodorsal area of basal flagellomere with some blackish coloration; arista with 5 dorsal rays. Face at narrowest point about equal to combined length of pedicel and<!--PageBreak--> basal flagellomere; face densely microtomentose, microtomentum with shiny to pearly luster, mostly white but with considerable gold coloration in antennal grooves and extended laterally onto parafacial; parafacial not markedly differing from middle of face in color, more golden dorsally, becoming whiter ventrally; parafacial with slight to considerable ventral dilation; parafacial 2–3 times wider ventrally than dorsally; gena relatively short, less than 1/4 eye height; gena-to-eye ratio 0.12–0.14.</p><p><italic>Thorax</italic>: Mesonotum mostly dull, densely microtomentose, concolorous with posterior 2/3 of frons; pleural area blackish gray. Anterior margin of wing lacking spine-like setae; costal vein ratio 0.36–0.43; M vein ratio 0.56–0.62. Forefemur lacking row of 9–10 short, stout setae along apical half of anteroventral surface; forefemur with a row of 7–9, well-developed, evenly spaced posteroventral setae, each equal to width of femur; tibiae mostly yellowish; basal tarsomeres yellow, apical 1–2 brown.</p><p><italic>Abdomen</italic>: Tergites 1–4 bicolored, subshiny to dull, dark gray medially, gray lateroventrally; tergites 3–4 of male subequal in length, tergite 4 not unusually longer, tergite 3 not produced ventrolaterally; dorsum of tergite 5 of male not darker than preceding tergites and usually with distinct, semicircular, grayish areas laterally; tergite 5 of male in dorsal view blunt, truncate, bearing row of 6-10, distinctly larger setae along extreme posterior margin with posterodorsal orientation; tergite 5 of male also gray on posterior 1/2-1/3; sternites 3-4 of male with dense row of setulae along posterior margin; sternite 5 as 2 subtriangular sternites. Male terminalia (Fig s 119–122): Epandrium not connected dorsally above cerci, in posterior view (<xref ref-type="fig" rid="F47">Fig. 119</xref>) tapered ventrally to an acutely pointed apex under which lies cordate-shaped, laterally flanged anterior margin (<xref ref-type="fig" rid="F47">Fig. 119</xref>); epandrium in lateral view (<xref ref-type="fig" rid="F47">Fig. 120</xref>) slightly curved anteroventrally, pointed apically, and with subapical ledge that also ends ventrally in a point, bearing large, subapical setae laterally (<xref ref-type="fig" rid="F47">Figs 119–120</xref>); gonite in lateral view rod-like, shallowly curved (<xref ref-type="fig" rid="F47">Fig. 122</xref>); aedeagus in lateral view (<xref ref-type="fig" rid="F47">Fig. 122</xref>) shallowly sinuous, bifurcate apically, anterior process sclerotized, posterior process longer, wider, membranous, apex complicated with gill-like folds laterally, apex slender, recurved anterodorsally giving appearance of rounded apex; phallapodeme with extended flange fan-like (<xref ref-type="fig" rid="F47">Fig. 122</xref>); hypandrium in lateral view sinuous (<xref ref-type="fig" rid="F47">Fig. 122</xref>), in posterior view deeply Y-shaped.</p></tp:treatment-sec><tp:treatment-sec sec-type="Type material"><title>Type material.</title><p>The holotype male is labeled “BELIZE.StannCreek Dist: Wee Wee Cay, 6-9 November 1987[,] W.N. and D. Mathis/HOLOTYPE Polytrichophora reginae ♂ W. N.Mathis USNM [species name and gender handwritten, red].” The holotype is double mounted (minuten pin in a block of plastic), is in excellent condition, and is deposited in the USNM. The allotype female and 15 paratypes (3♂, 12♀; USNM) bear the same label data as the holotype. A female paratype is from the same district in Belize as follows: Twin Cays (Aanderaa Flats), Nov 1987, W. N. and D. Mathis (1♀; USNM). Other paratypes are as follows: PERU. <bold>Cuzco:</bold> Paucartambo, Atalaya (Río Alto Madre de Dios; <named-content xmlns:xlink="http://www.w3.org/1999/xlink" content-type="dwc:verbatimCoordinates" xlink:type="simple">12°53.1'S, 71°21.6'W</named-content>; 600 m), 4 Sep 1988, W. N. Mathis (2♂; USNM). <bold>Huánuco:</bold> Huánaco (10 km N), Rio Huallaga, 4 Feb 1984, W. N. Mathis (2♂, 1♀; USNM). <bold>Madre de Dios:</bold> Río Manu, Cocha Salvador (<named-content xmlns:xlink="http://www.w3.org/1999/xlink" content-type="dwc:verbatimCoordinates" xlink:type="simple">11°59.9'S, 71°13.9'W</named-content> 300m), 14 Sep 1988, W. N. Mathis (1♂, 1♀; USNM); Diamante (Río Alto Madre de Dios; <named-content xmlns:xlink="http://www.w3.org/1999/xlink" content-type="dwc:verbatimCoordinates" xlink:type="simple">12°19.9'S, 70°57.5'W</named-content>; 400 m), 7 Sep 1988, W. N. Mathis (2♂, <!--PageBreak--><!--PageBreak-->1♀; USNM); Quebrada Romero (near; Rio Manu; <named-content xmlns:xlink="http://www.w3.org/1999/xlink" content-type="dwc:verbatimCoordinates" xlink:type="simple">12°07'S, 70°58'W</named-content>), 8 Sep 1988, W. N. Mathis (1♀; USNM); Río Manu, Pakitza (<named-content xmlns:xlink="http://www.w3.org/1999/xlink" content-type="dwc:verbatimCoordinates" xlink:type="simple">11°56.6'S, 71°16.9'W</named-content>; 250 m), 9–23 Sep 1988, W. N. Mathis (4♂, 4♀; USNM).</p><p>West Indies. ST. LUCIA. Marquis (1.5 km S, <named-content xmlns:xlink="http://www.w3.org/1999/xlink" content-type="dwc:verbatimCoordinates" xlink:type="simple">14°01'N, 60°55'W</named-content>), 17 Jun 1992, W. N. and D. Mathis (2♂, 3♀; USNM).</p></tp:treatment-sec><tp:treatment-sec sec-type="Type locality"><title>Type locality.</title><p>Belize. Stann Creek: Wee Wee Cay (<named-content xmlns:xlink="http://www.w3.org/1999/xlink" content-type="dwc:verbatimCoordinates" xlink:type="simple">16°45.9'N, 88°08.6'W</named-content>).</p></tp:treatment-sec><tp:treatment-sec sec-type="Other specimens examined"><title>Other specimens examined.</title><p>Neotropical. ARGENTINA. <bold>Tucumán:</bold> Río Colorado (<named-content xmlns:xlink="http://www.w3.org/1999/xlink" content-type="dwc:verbatimCoordinates" xlink:type="simple">27°09'S, 65°21.4'W</named-content>), 17 Jan 1948, R. Golbach (1♀; USNM).</p><p>BOLIVIA. <bold>El Beni:</bold> Huachi, Sep, W.M. Mann (1♂, 1♀; USNM); Rosario Lake, Rogagua, 28 Oct-9 Nov 1921, W.M. Mann (1♀; USNM). <bold>La Paz:</bold> Guanay (3 km E; <named-content xmlns:xlink="http://www.w3.org/1999/xlink" content-type="dwc:verbatimCoordinates" xlink:type="simple">15°30.2'S, 67°52.3'W</named-content>; 500 m), 14 Mar 2001, W. N. Mathis (15♂, 8♀; USNM); Mapiri (Rio Mapiri; <named-content xmlns:xlink="http://www.w3.org/1999/xlink" content-type="dwc:verbatimCoordinates" xlink:type="simple">15°18.6'S, 68°13'W</named-content>; 720 m), 17 Mar 2001, W. N. Mathis (1♂, 2♀; USNM); Puente Villa (2 km E; <named-content xmlns:xlink="http://www.w3.org/1999/xlink" content-type="dwc:verbatimCoordinates" xlink:type="simple">16°24'S, 67°38'W</named-content>; 1960 m), 11 Mar 2001, W. N. Mathis (2♂; USNM); San Pedro (3 km NE; <named-content xmlns:xlink="http://www.w3.org/1999/xlink" content-type="dwc:verbatimCoordinates" xlink:type="simple">16°S, 67°35.3'W</named-content>; 780 m), 12 Mar 2001, W. N. Mathis (5♂, 7♀; USNM); Tajlihui (<named-content xmlns:xlink="http://www.w3.org/1999/xlink" content-type="dwc:verbatimCoordinates" xlink:type="simple">15°40.8'S, 67°41.7'W</named-content>; 590 m), 12 Mar 2001, W. N. Mathis (1♂; USNM).</p><p>BRAZIL. <bold>Paraná.</bold> Morretes (<named-content xmlns:xlink="http://www.w3.org/1999/xlink" content-type="dwc:verbatimCoordinates" xlink:type="simple">25°28'S, 48°59.1'W</named-content>), 29 Aug 2000, D. and W. N. Mathis (1♂; USNM); Parque Igauçu (<named-content xmlns:xlink="http://www.w3.org/1999/xlink" content-type="dwc:verbatimCoordinates" xlink:type="simple">25°33.4'S, 49°13.6'W</named-content>; 880 m), 12 Apr 2010, D. and W. N. Mathis (4♀; DZUP, USNM). <bold>São Paulo.</bold> Ubatuba, Praia do Estaleiro (<named-content xmlns:xlink="http://www.w3.org/1999/xlink" content-type="dwc:verbatimCoordinates" xlink:type="simple">23°20.5'S, 44°53'W</named-content>; beach), 29 Mar 2010, D. and W. N. Mathis (2♀; DZUP, USNM); Ubatuba, Praia Puruba (<named-content xmlns:xlink="http://www.w3.org/1999/xlink" content-type="dwc:verbatimCoordinates" xlink:type="simple">23°21'S, 44°55.6'W</named-content>; beach), 29 Mar 2010, D. and W. N. Mathis (5♂; USNM).</p><p>COSTA RICA. <bold>Cartago:</bold> La Suiza (<named-content xmlns:xlink="http://www.w3.org/1999/xlink" content-type="dwc:verbatimCoordinates" xlink:type="simple">9°51.5'N, 83°37.5'W</named-content>), 28 Jun 2001, W. N. Mathis (1♂; USNM). <bold>Guanacaste:</bold> Liberia (<named-content xmlns:xlink="http://www.w3.org/1999/xlink" content-type="dwc:verbatimCoordinates" xlink:type="simple">10°37.8'N, 85°26.4'W</named-content>), 27 Mar 1987, J. M. Hill (1♀; USNM); Santa Cruz (14 km S; <named-content xmlns:xlink="http://www.w3.org/1999/xlink" content-type="dwc:verbatimCoordinates" xlink:type="simple">10°10.4'N, 85°35.7'W</named-content>; 180 m), 23 Jun 2001, D. and W. N. Mathis (8♂, 2♀; USNM). <bold>Heredia:</bold> Santo Domingo (Parque INBIO; <named-content xmlns:xlink="http://www.w3.org/1999/xlink" content-type="dwc:verbatimCoordinates" xlink:type="simple">9°59'N, 85°06'W</named-content>), 23 Jun 2001, D. and W. N. Mathis (1♀; USNM).</p><p>DOMINICAN REPUBLIC. <bold>Barahona:</bold> Baoruco (<named-content xmlns:xlink="http://www.w3.org/1999/xlink" content-type="dwc:verbatimCoordinates" xlink:type="simple">18°04.6'N, 71°05.5'W</named-content>; beach and river), 19 May 1998, D. and W. N. Mathis (1♀; USNM). <bold>Hato Mayor:</bold> Hato Mayor (5.5 km E; <named-content xmlns:xlink="http://www.w3.org/1999/xlink" content-type="dwc:verbatimCoordinates" xlink:type="simple">18°46.4'N, 69°12.5'W</named-content>), 26 May 1998, D. and W. N. Mathis (1♂; USNM). <bold>La Vega:</bold> Constanza (ca. 14 km SE; <named-content xmlns:xlink="http://www.w3.org/1999/xlink" content-type="dwc:verbatimCoordinates" xlink:type="simple">18°51.4'N, 70°41.2'W</named-content>; 1505 m), 15 May 1998, D. and W. N. Mathis (1♂; USNM); El Rio (9.5 km E; <named-content xmlns:xlink="http://www.w3.org/1999/xlink" content-type="dwc:verbatimCoordinates" xlink:type="simple">19°0.9'N, 70°33.5'W</named-content>; 980 m), 6 May 1995, W. N. Mathis (1♂; USNM); Jarabacoa (1-2 km S; <named-content xmlns:xlink="http://www.w3.org/1999/xlink" content-type="dwc:verbatimCoordinates" xlink:type="simple">19°06.9'N, 70°37'W</named-content>; 520 m), 8-21 May 1995, 1998, D. and W. N. Mathis (15♂, 15♀; USNM); Rio Camu (3.5 km NW La Vega; <named-content xmlns:xlink="http://www.w3.org/1999/xlink" content-type="dwc:verbatimCoordinates" xlink:type="simple">19°13.7'N, 70°35.2'W</named-content>; 100 m), 10 May 1995, 1998, D. and W. N. Mathis (16♂, 2♀; USNM); Salto Baiguate (near Jarabacoa; <named-content xmlns:xlink="http://www.w3.org/1999/xlink" content-type="dwc:verbatimCoordinates" xlink:type="simple">19°05.5'N, 70°36.9'W</named-content>; 570 m), 9-16 May 1995, 1998, D. and W. N. Mathis (2♂, 5♀; USNM). <bold>Peravia:</bold> Rio Ocoa (San José Ocoa; <named-content xmlns:xlink="http://www.w3.org/1999/xlink" content-type="dwc:verbatimCoordinates" xlink:type="simple">18°31.7'N, 70°30.4'W</named-content>), 21 May 1998, D. and W. N. Mathis (1♀; USNM). <bold>Puerto Plata:</bold> Rio Camu (14 km E Puerto Plata; <named-content xmlns:xlink="http://www.w3.org/1999/xlink" content-type="dwc:verbatimCoordinates" xlink:type="simple">19°41.9'N, 70°37.5'W</named-content>), 23 May 1998, D. and W. N. Mathis (10♂; USNM).</p><p>ECUADOR. <bold>El Oro:</bold> Pasaje (6 km E; <named-content xmlns:xlink="http://www.w3.org/1999/xlink" content-type="dwc:verbatimCoordinates" xlink:type="simple">3°18.1'S, 79°47.1'W</named-content>), 13 Jan 1978, W. N. Mathis (1♂, 6♀; USNM). <bold>Guayas:</bold> Gala (<named-content xmlns:xlink="http://www.w3.org/1999/xlink" content-type="dwc:verbatimCoordinates" xlink:type="simple">3°0.7'S, 79°44.3'W</named-content>), Dec 1955, J. R. Levi-Castillo (5♀; USNM). <bold>Loja:</bold> Catamayo (<named-content xmlns:xlink="http://www.w3.org/1999/xlink" content-type="dwc:verbatimCoordinates" xlink:type="simple">3°59'S, 79°21'W</named-content>), Dec 1955, J. R. Levi-Cast<!--PageBreak-->illo (4♂, 1♀; USNM). <bold>Manabí:</bold> Pichincha (<named-content xmlns:xlink="http://www.w3.org/1999/xlink" content-type="dwc:verbatimCoordinates" xlink:type="simple">0°08.8'S, 78°28.5'W</named-content>), Aug 1955, J. R. Levi-Castillo (6♀; USNM). <bold>Puerto Orellana:</bold> Rio Tiputini Biodiversity Station (<named-content xmlns:xlink="http://www.w3.org/1999/xlink" content-type="dwc:verbatimCoordinates" xlink:type="simple">0°38.2'S, 76°8.9'W</named-content>), 12–26 Aug 1999, A. Baptista, M. Kotrba, W. N. Mathis (10♂, 3♀; USNM).</p><p>EL SALVADOR. Acajutla (<named-content xmlns:xlink="http://www.w3.org/1999/xlink" content-type="dwc:verbatimCoordinates" xlink:type="simple">13°35.4'N, 89°49.8'W</named-content>), Dec 1953, W. B. Heed (2♀; USNM).</p><p>GRENADA. <bold>St. Andrew:</bold> Balthazar (<named-content xmlns:xlink="http://www.w3.org/1999/xlink" content-type="dwc:verbatimCoordinates" xlink:type="simple">12°07.7'N, 61°39.3'W</named-content>), 19 Sep 1996, W. N. Mathis (1♂; USNM). <bold>St. John:</bold> Palmiste Lake (<named-content xmlns:xlink="http://www.w3.org/1999/xlink" content-type="dwc:verbatimCoordinates" xlink:type="simple">12°08.3'N, 61°44'W</named-content>), 19 Sep 1996, W. N. Mathis (1♂; USNM).</p><p>GUYANA. Kaieteur Falls (<named-content xmlns:xlink="http://www.w3.org/1999/xlink" content-type="dwc:verbatimCoordinates" xlink:type="simple">5°10.5'N, 59°28.9'W</named-content>), 21-24 Aug 1997, W. N. Mathis (1♀; USNM); Karanambo (Rupununi River; <named-content xmlns:xlink="http://www.w3.org/1999/xlink" content-type="dwc:verbatimCoordinates" xlink:type="simple">3°45.1'N, 59°18.6'W</named-content>; 85m), 1-3 Dec 2010, W. N. Mathis (2♂, 1♀; USNM); Pirara Ranch and River (<named-content xmlns:xlink="http://www.w3.org/1999/xlink" content-type="dwc:verbatimCoordinates" xlink:type="simple">03°32.1'N, 59°40.5'W</named-content>), 24-25 Apr 1995, W. N. Mathis (1♀; USNM); Takutu Mountains (<named-content xmlns:xlink="http://www.w3.org/1999/xlink" content-type="dwc:verbatimCoordinates" xlink:type="simple">6°15'N, 59°05'W</named-content>), 17 Dec 1983, P. J. Spangler, W. E. Steiner (1♀; USNM).</p><p>HONDURAS. <bold>Cortés:</bold> Omoa (<named-content xmlns:xlink="http://www.w3.org/1999/xlink" content-type="dwc:verbatimCoordinates" xlink:type="simple">15°47.8'N, 87°58.4'W</named-content>), 26 Sep 1995, D. and W. N. Mathis (1♀; USNM); San Pedro Sula (8 km S; <named-content xmlns:xlink="http://www.w3.org/1999/xlink" content-type="dwc:verbatimCoordinates" xlink:type="simple">15°25.7'N, 88°01.4'W</named-content>), 25-26 Sep 1995, D. and W. N. Mathis (3♂, 1♀; USNM).</p><p>JAMAICA. <bold>Clanendon:</bold> Grantham (<named-content xmlns:xlink="http://www.w3.org/1999/xlink" content-type="dwc:verbatimCoordinates" xlink:type="simple">18°09.3'N, 77°23.8'W</named-content>; 340 m), 16 Apr 2000, W. N. Mathis (1♀; USNM). <bold>Manchester:</bold> near Mandeville (<named-content xmlns:xlink="http://www.w3.org/1999/xlink" content-type="dwc:verbatimCoordinates" xlink:type="simple">18°03.5'N, 77°31.9'W</named-content>), 15-18 Apr 2000, W. N. Mathis (1♂; USNM). <bold>Portland:</bold> Berridale (<named-content xmlns:xlink="http://www.w3.org/1999/xlink" content-type="dwc:verbatimCoordinates" xlink:type="simple">18°06.5'N, 76°20'W</named-content>), Rio Grande River, 25 Apr 2000, W. N. Mathis (2♀; USNM). <bold>St. Andrew:</bold> <!--PageBreak-->Mavis Bank (4.3 km SE; <named-content xmlns:xlink="http://www.w3.org/1999/xlink" content-type="dwc:verbatimCoordinates" xlink:type="simple">18°01.4'N, 76°38.1'W</named-content>; 480 m); Yallahs River, 22-23 Apr 2000, W. N. Mathis (1♂, 1♀; USNM); Wag Water River, 25 Feb 1969, W. W. Wirth (1♀; USNM)l. <bold>St. Thomas:</bold> Mt. Lebanus (<named-content xmlns:xlink="http://www.w3.org/1999/xlink" content-type="dwc:verbatimCoordinates" xlink:type="simple">17°58.2'N, 76°32.7'W</named-content>), 16 May 1996, D. and W. N. Mathis, H. B. Williams (1♀; USNM).</p><p>MEXICO. <bold>Chiapas:</bold> Finca Esperanza (<named-content xmlns:xlink="http://www.w3.org/1999/xlink" content-type="dwc:verbatimCoordinates" xlink:type="simple">26°38'N, 103°28'W</named-content>), 26 Aug 1956, R. Nettel F. (1♂; USNM); Puente Mezcalapa (<named-content xmlns:xlink="http://www.w3.org/1999/xlink" content-type="dwc:verbatimCoordinates" xlink:type="simple">17°21.9'N, 93°23.5'W</named-content>; light trap), 22 May 1964, F. S. Blanton (7♂, 5♀; USNM). <bold>San Luis Potosi:</bold> Tamazunchale (<named-content xmlns:xlink="http://www.w3.org/1999/xlink" content-type="dwc:verbatimCoordinates" xlink:type="simple">21°15.3'N, 98°47.3'W</named-content>), 23 Nov 1946, F. E. Skinner (1♂, 1♀; USNM). <bold>Veracruz-Llave:</bold> Fortín de las Flores (<named-content xmlns:xlink="http://www.w3.org/1999/xlink" content-type="dwc:verbatimCoordinates" xlink:type="simple">18°54'N, 97°0'W</named-content>; light trap), Jun 1964, F. S. Blanton (3♂; USNM).</p><p>NICARAGUA. <bold>León:</bold> La Cruz de la India (5 km SW, on highway 26; <named-content xmlns:xlink="http://www.w3.org/1999/xlink" content-type="dwc:verbatimCoordinates" xlink:type="simple">12°43.2'N, 86°19.8'W</named-content>; 215 m), 22 Jun 2007, W. E. Woodley (2♂, 5♀; USNM).</p><p>PANAMA. <bold>Panama:</bold> Canal Zone, Gamboa, Pipeline Road (<named-content xmlns:xlink="http://www.w3.org/1999/xlink" content-type="dwc:verbatimCoordinates" xlink:type="simple">9°07'N, 79°42'W</named-content>), Jul 1967, W. W. Wirth (1♂; USNM); Canal Zone, Pedro Miguel (<named-content xmlns:xlink="http://www.w3.org/1999/xlink" content-type="dwc:verbatimCoordinates" xlink:type="simple">9°01.1'N, 79°36.7'W</named-content>), R. C. Shannon (1♂; USNM); Tocúmen (<named-content xmlns:xlink="http://www.w3.org/1999/xlink" content-type="dwc:verbatimCoordinates" xlink:type="simple">9°05.2'N, 79°23.1'W</named-content>), 13 Feb 1953, F. S. Blanton (1♂; USNM).</p><p>PERU. <bold>Huánuco:</bold> Tingo Maria (1 km S; <named-content xmlns:xlink="http://www.w3.org/1999/xlink" content-type="dwc:verbatimCoordinates" xlink:type="simple">9°18.5'S, 76°0.3'W</named-content>), 6 Feb 1984, W. N. Mathis (3♀; USNM). <bold>Madre de Dios:</bold> Río Manu, Erika (near Salvación; <named-content xmlns:xlink="http://www.w3.org/1999/xlink" content-type="dwc:verbatimCoordinates" xlink:type="simple">12°50.7'S, 71°23.3'W</named-content>; 550 m), 5-6 Sep 1988, W. N. Mathis (1♂, 2♀; USNM).</p><p>PUERTO RICO. Adjuntas (<named-content xmlns:xlink="http://www.w3.org/1999/xlink" content-type="dwc:verbatimCoordinates" xlink:type="simple">18°09.8'N, 66°43.2'W</named-content>), 22 Sep 1995, D. and W. N. Mathis (4♂, 1♀; USNM). Maricao (<named-content xmlns:xlink="http://www.w3.org/1999/xlink" content-type="dwc:verbatimCoordinates" xlink:type="simple">18°11.1'N, 66°58.9'W</named-content>), 21 Sep 1995, D. and W. N. Mathis (4♂, 1♀; USNM). Maricao (4 km WNW; <named-content xmlns:xlink="http://www.w3.org/1999/xlink" content-type="dwc:verbatimCoordinates" xlink:type="simple">18°10.7'N, 66°59.6'W</named-content>), 21 Sep 1995, D. and W. N. Mathis (1♂; USNM). Playa de Guayanilla (<named-content xmlns:xlink="http://www.w3.org/1999/xlink" content-type="dwc:verbatimCoordinates" xlink:type="simple">18°0.4'N, 66°46.1'W</named-content>), 19 Sep 1995, D. and W. N. Mathis (1♂; USNM). Rio Hoconuco (<named-content xmlns:xlink="http://www.w3.org/1999/xlink" content-type="dwc:verbatimCoordinates" xlink:type="simple">18°7.6'N, 67°2.6'W</named-content>), 20 Sep 1995, D. and W. N. Mathis (3♂, 1♀; USNM).</p><p>ST. VINCENT. <bold>St. David:</bold> Richmond Beach (<named-content xmlns:xlink="http://www.w3.org/1999/xlink" content-type="dwc:verbatimCoordinates" xlink:type="simple">13°18'N, 61°14'W</named-content>), 28 Mar 1989, W. N. Mathis (1♂; USNM).</p><p>TRINIDAD AND TOBAGO. Trinidad. <bold>St. Andrew:</bold> Valencia (1 km W; <named-content xmlns:xlink="http://www.w3.org/1999/xlink" content-type="dwc:verbatimCoordinates" xlink:type="simple">10°39'N, 61°13'W</named-content>), Aripo River, 20 Jun 1993, W. N. Mathis (4♂, 2♀; USNM). <bold>St. George:</bold> Arima (8 km N; <named-content xmlns:xlink="http://www.w3.org/1999/xlink" content-type="dwc:verbatimCoordinates" xlink:type="simple">10°41'N, 61°18'W</named-content>), Verdant Vale, 19 Jun 1993, W. N. Mathis (2♂; USNM). Tobago. <bold>St. John:</bold> Bloody Bay River (<named-content xmlns:xlink="http://www.w3.org/1999/xlink" content-type="dwc:verbatimCoordinates" xlink:type="simple">11°18'N, 60°38'W</named-content>), 14 Jun 1993, W. N. Mathis (1♂, 3♀; USNM); Charlotteville (5 km S; <named-content xmlns:xlink="http://www.w3.org/1999/xlink" content-type="dwc:verbatimCoordinates" xlink:type="simple">11°18.9'N, 60°34.5'W</named-content>), Hermitage River and beach, 10 Jun 1993, W. N. Mathis (2♀; USNM); Kings Bay Reservoir (<named-content xmlns:xlink="http://www.w3.org/1999/xlink" content-type="dwc:verbatimCoordinates" xlink:type="simple">11°17'N, 60°33'W</named-content>), 15 Jun 1993, W. N. Mathis (5♂, 5♀; USNM); Parlatuvier (creek; <named-content xmlns:xlink="http://www.w3.org/1999/xlink" content-type="dwc:verbatimCoordinates" xlink:type="simple">11°17.9'N, 60°35'W</named-content>), 20 Apr 1994, W. N. Mathis (1♂; USNM); Speyside (Doctor River; 1 km NW; <named-content xmlns:xlink="http://www.w3.org/1999/xlink" content-type="dwc:verbatimCoordinates" xlink:type="simple">11°18'N, 60°32'W</named-content>), 12-13 Jun 1993, W. N. Mathis (1♂, 2♀; USNM). <bold>St. Paul:</bold> Delaford, Kings Bay (<named-content xmlns:xlink="http://www.w3.org/1999/xlink" content-type="dwc:verbatimCoordinates" xlink:type="simple">11°16'N, 60°32.8'W</named-content>), 13 Jun 1993, W. N. Mathis (1♀; USNM).</p></tp:treatment-sec><tp:treatment-sec sec-type="Distribution"><title>Distribution</title><p>(<xref ref-type="fig" rid="F48">Fig. 123</xref>). Neotropical: Argentina (Tucumán), Belize, Bolivia (El Beni, La Paz), Brazil (Paraná, São Paulo), Costa Rica (Cartago, Guanacaste, Heredia), Ecuador (El Oro, Guayas, Loja, Manabí, Puerto Orellana), El Salvador, Guyana, Honduras, Mexico (Chiapas, San Luis Potosi, Veracruz-Llave), Nicaragua, Panama, Peru (Huánuco, Madre de Dios), Trinidad and Tobago, West Indies (Dominican Republic, Grenada, Jamaica, Puerto Rico, St. Lucia, St. Vincent).<!--PageBreak--></p></tp:treatment-sec><tp:treatment-sec sec-type="Remarks"><title>Remarks.</title><p>This species is distinguished from <italic><tp:taxon-name>Polytrichophora prolata</tp:taxon-name></italic> in having a smaller body (body length of 2.40 mm or smaller). In addition, male tergites one through four are bicolored (mostly blackish brown dorsally in contrast with the lateroventral surface being gray), male tergite five is truncate and is gray on the posterior one-third, and male sternites three and four have a dense patch of setulae along the posterior margin. Structures of the male terminalia (<xref ref-type="fig" rid="F47">Figs 119–122</xref>) are unique within the genus in having the ventral margin pointedly rounded, without two apical processes.</p><fig id="F47" position="float" orientation="portrait"><label>Figures 119–122.</label><caption><p>Illustration of <italic><tp:taxon-name>Polytrichophora reginae</tp:taxon-name></italic> Mathis (male) (Ecuador. Loja: Catamayo) <bold>119</bold> epandrium and cerci, posterior view <bold>120</bold> same, lateral view <bold>121</bold> internal structures of male terminalia (aedeagus [shaded], phallapodeme, gonite, hypandrium), ventral view <bold>122</bold> same, lateral view. Scale bar = 0.1 mm.</p></caption><graphic xmlns:xlink="http://www.w3.org/1999/xlink" xlink:href="ZooKeys-231-001-g047.jpg" position="float" orientation="portrait" xlink:type="simple"/></fig><fig id="F48" position="float" orientation="portrait"><label>Figure 123.</label><caption><p>Distribution of <italic><tp:taxon-name>Polytrichophora reginae</tp:taxon-name></italic> Mathis.</p></caption><graphic xmlns:xlink="http://www.w3.org/1999/xlink" xlink:href="ZooKeys-231-001-g048.jpg" position="float" orientation="portrait" xlink:type="simple"/></fig></tp:treatment-sec></tp:taxon-treatment>
